# Supplementary material for: MiR-148a Functions as a Tumor Suppressor by Targeting CCK-BR via Inactivating STAT3 and Akt in Human Gastric Cancer
Source: PLoS One. 2016 Aug 12;11(8):e0158961. doi: 10.1371/journal.pone.0158961 (PMC4982598; doi:10.1371/journal.pone.0158961)
Supplement: S1 Table — Measured at day 8, 12, 16, 20, 24 and 28 after injection. (XLSX) [file pone.0158961.s003.xlsx]

## Sheet: 工作表1
S1 Table Tumor volume
	NCI-N87/miR-148a			NCI-N87/nc			NCI-N87
	length (mm)	width (mm)	volume (mm3)	length (mm)	width (mm)	volume (mm3)	length (mm)	width (mm)	volume (mm3)
Day 8	5.15	3.78	36.7926	3.72	3.41	21.6283	4.53	3.26	24.0715
	3.96	3.34	22.0881	4.46	3.64	29.5466	4.57	3.76	32.3044
	3.6	3.53	22.4296	4.06	3.62	26.6019	4.76	4.22	42.384
	3.49	3.42	20.4102	3.95	3.41	22.9655	4.59	3.02	20.9313
	4.57	3.12	22.2431	5.34	5.29	74.7175	3.68	3.66	24.6479
	3.77	3.41	21.919	4.05	3.89	30.6425	5.84	3.04	26.9855
Day 12	4.52	3.64	29.9441	6.99	5.95	123.732	4.99	4.32	46.5627
	4.76	3.84	35.0945	5.7	4.62	60.8315	4.92	3.98	38.9674
	5.62	3.79	40.3631	8.2	6.6	178.596	5.17	4.25	46.6916
	5.34	4.61	56.7431	5.45	5.14	71.9934	4.86	4.75	54.8269
	4.34	3.71	29.8681	6.2	5.62	97.9116	5.03	3.93	38.8439
	4.04	3.48	24.463	7.07	4.08	58.845	6.11	4.15	52.6147
Day 16	5.18	3.98	41.0266	8.86	5.75	146.467	6.48	5.95	114.704
	5.1	3.87	38.1911	5.92	5.11	77.2918	6.92	5.31	97.5585
	5.94	5.34	84.6913	5.08	4.78	58.0349	7.3	4.51	74.2414
	5.59	4.72	62.2681	10.98	9.58	503.852	6.88	4.83	80.2514
	4.82	4.25	43.5306	8.46	6.91	201.974	5.89	5.28	82.1019
	5.22	4.75	58.8881	7.27	4.61	77.2514	8.18	6.26	160.277
Day 20	6.24	6.19	119.546	15.44	9.65	718.906	13.08	9.2	553.546
	5.3	5.16	70.5578	7	6.36	141.574	10.33	9.04	422.092
	6.21	5.51	94.2681	7.58	7.48	212.052	10.25	8.22	346.288
	6.33	5.66	101.393	8.25	7.91	258.093	9.65	8.64	360.184
	5.79	4.84	67.8171	11.84	11.7	810.389	9.46	8.68	356.37
	5.76	5.13	75.7927	9.67	7.76	291.152	13.28	9	537.84
Day 24	9.6	5.48	144.146	19.83	15.27	2311.91	15.51	11.55	1034.54
	10.91	7.54	310.125	9.26	7.46	257.667	15.75	10.12	806.513
	7.59	7.32	203.345	12.17	9.44	542.256	13.31	10.77	771.933
	11.49	8.42	407.3	11.19	8.09	366.182	13.38	10.66	760.222
	9.01	7.74	269.884	16.48	15.5	1979.66	14.33	12.36	1094.59
	13.71	7.23	358.331	11.9	11.17	742.375	15.17	12.2	1128.95
Day 28	12.04	8.88	474.703	20.02	15.26	2331	15.71	13.13	1354.18
	13.09	9.93	645.369	10.5	7.63	305.639	17.52	13.24	1535.61
	12.66	9.98	630.471	17.12	12.09	1251.2	16.43	14	1610.14
	16.11	10.35	862.872	11.53	9.39	508.312	13.56	11.29	864.207
	9.89	9.39	436.011	15.87	15.49	1903.92	15.58	12.42	1201.66
	16.12	10.09	820.573	14.25	12.78	1163.71	15.7	12.95	1316.46
