# Supplementary material for: MiR-148a Functions as a Tumor Suppressor by Targeting CCK-BR via Inactivating STAT3 and Akt in Human Gastric Cancer
Source: PLoS One. 2016 Aug 12;11(8):e0158961. doi: 10.1371/journal.pone.0158961 (PMC4982598; doi:10.1371/journal.pone.0158961)
Supplement: S3 Table — ATP6AP2, CCKBR, MEOX2, GLRX5, TNFRSF6B, C5orf30, SNN, GADD45A, ARL8B, PDE1C, NPTN, NPEPL1, MITF, CLCN6, KRT76, CDK5R1, AK2, TMEM54, C18orf25, SOS2 … … (XLSX) [file pone.0158961.s005.xlsx]

## Sheet: TargetScan7
S3 Table. Putative target genes list from TargetScan database
Target gene	Representative transcript	Gene name	3P-seq tags + 5	Conserved sites total	Conserved 8mer sites	Conserved 7mer-m8 sites	Conserved 7mer-A1 sites	Poorly conserved sites total	Poorly conserved 8mer sites	Poorly conserved 7mer-m8 sites	Poorly conserved 7mer-A1 sites	6mer sites	Representative miRNA	Cumulative weighted context++ score	Total context++ score	Aggregate PCT	Previous TargetScan publication(s)
ATP6AP2	ENST00000378438.4	ATPase, H+ transporting, lysosomal accessory protein 2	6001	2	2	0	0	0	0	0	0	0	hsa-miR-148a-3p	-1.26	-1.26	0.96	2005, 2007, 2009, 2011
CCKBR	ENST00000334619.2	cholecystokinin B receptor	9	0	0	0	0	4	2	0	2	0	hsa-miR-148a-3p	-1.21	-1.21	0.22	2005, 2007, 2009, 2011
MEOX2	ENST00000262041.5	mesenchyme homeobox 2	5	2	2	0	0	0	0	0	0	0	hsa-miR-148a-3p	-0.97	-0.97	0.96	2003, 2005, 2007, 2009, 2011
GLRX5	ENST00000331334.4	glutaredoxin 5	6308	1	0	1	0	1	1	0	0	0	hsa-miR-148a-3p	-0.92	-0.92	0.58	2007, 2011
TNFRSF6B	ENST00000369996.1	tumor necrosis factor receptor superfamily, member 6b, decoy	72	0	0	0	0	1	1	0	0	0	hsa-miR-148a-3p	-0.83	-0.83	< 0.1
C5orf30	ENST00000319933.2	chromosome 5 open reading frame 30	889	2	1	1	0	0	0	0	0	0	hsa-miR-152-3p	-0.8	-0.91	0.69	2007, 2009, 2011
SNN	ENST00000329565.5	stannin	663	2	1	1	0	0	0	0	0	3	hsa-miR-148a-3p	-0.79	-0.81	0.97	2003, 2005, 2007, 2009, 2011
GADD45A	ENST00000370986.4	growth arrest and DNA-damage-inducible, alpha	689	1	1	0	0	0	0	0	0	0	hsa-miR-148a-3p	-0.79	-0.79	0.64	2005, 2007, 2009, 2011
ARL8B	ENST00000419534.2	ADP-ribosylation factor-like 8B	664	1	0	1	0	2	0	2	0	0	hsa-miR-148a-3p	-0.77	-0.79	0.58	2007, 2011
PDE1C	ENST00000396193.1	phosphodiesterase 1C, calmodulin-dependent 70kDa	106	0	0	0	0	2	1	1	0	0	hsa-miR-148a-3p	-0.77	-0.77	< 0.1
NPTN	ENST00000345330.4	neuroplastin	2918	2	1	1	0	0	0	0	0	0	hsa-miR-148a-3p	-0.76	-0.77	0.89	2007, 2009, 2011
NPEPL1	ENST00000356091.6	aminopeptidase-like 1	134	1	1	0	0	0	0	0	0	0	hsa-miR-148a-3p	-0.75	-0.75	0.9	2005, 2007, 2009, 2011
MITF	ENST00000328528.6	microphthalmia-associated transcription factor	593	2	0	1	1	2	0	0	2	1	hsa-miR-148a-3p	-0.74	-0.91	0.98	2011
CLCN6	ENST00000312413.6	chloride channel, voltage-sensitive 6	227	1	0	1	0	2	1	0	1	0	hsa-miR-148a-3p	-0.73	-0.73	0.8	2009, 2011
KRT76	ENST00000332411.2	keratin 76	5	0	0	0	0	1	1	0	0	1	hsa-miR-148a-3p	-0.73	-0.73	< 0.1
CDK5R1	ENST00000313401.3	cyclin-dependent kinase 5, regulatory subunit 1 (p35)	335	2	1	1	0	0	0	0	0	0	hsa-miR-148a-3p	-0.73	-0.73	0.93	2005, 2007, 2009, 2011
AK2	ENST00000467905.1	adenylate kinase 2	3125	0	0	0	0	2	1	1	0	2	hsa-miR-148a-3p	-0.71	-0.71	< 0.1
TMEM54	ENST00000373463.3	transmembrane protein 54	35	1	1	0	0	0	0	0	0	0	hsa-miR-152-3p	-0.7	-0.7	0.83	2009, 2011
C18orf25	ENST00000282059.6	chromosome 18 open reading frame 25	688	2	0	2	0	1	0	1	0	1	hsa-miR-148b-3p	-0.7	-0.71	0.92	2005, 2007, 2009, 2011
SOS2	ENST00000216373.5	son of sevenless homolog 2 (Drosophila)	70	2	1	1	0	0	0	0	0	1	hsa-miR-148a-3p	-0.7	-0.7	0.89	2009, 2011
HLA-DQB2	ENST00000435145.2	major histocompatibility complex, class II, DQ beta 2	5	2	2	0	0	1	0	1	0	1	hsa-miR-148a-3p	-0.68	-0.68	< 0.1	2011
S1PR1	ENST00000305352.6	sphingosine-1-phosphate receptor 1	251	2	1	1	0	0	0	0	0	0	hsa-miR-148b-3p	-0.68	-0.68	0.94	2005, 2007, 2009, 2011
QKI	ENST00000392127.2	QKI, KH domain containing, RNA binding	323	4	3	0	1	0	0	0	0	1	hsa-miR-148a-3p	-0.67	-1.13	> 0.99	2005, 2007, 2009, 2011
INO80	ENST00000361937.3	INO80 complex subunit	279	2	1	1	0	0	0	0	0	0	hsa-miR-148a-3p	-0.67	-0.67	0.99	2007, 2009, 2011
RTN4	ENST00000394609.2	reticulon 4	34030	1	0	1	0	1	0	1	0	1	hsa-miR-148a-3p	-0.66	-0.66	0.36
AL353791.1	ENST00000426179.1		5	0	0	0	0	2	1	1	0	0	hsa-miR-148a-3p	-0.66	-0.66	< 0.1
CCT6A	ENST00000275603.4	chaperonin containing TCP1, subunit 6A (zeta 1)	1983	1	1	0	0	0	0	0	0	0	hsa-miR-148a-3p	-0.66	-0.67	0.87	2009, 2011
B4GALT5	ENST00000371711.4	UDP-Gal:betaGlcNAc beta 1,4- galactosyltransferase, polypeptide 5	1000	2	1	1	0	1	0	1	0	1	hsa-miR-148a-3p	-0.66	-0.66	0.95	2005, 2007, 2009, 2011
TMED7	ENST00000456936.3	transmembrane emp24 protein transport domain containing 7	1571	2	1	1	0	1	0	0	1	3	hsa-miR-148b-3p	-0.65	-1.05	0.97	2003, 2005, 2007, 2009, 2011
TMEM217	ENST00000336655.2	transmembrane protein 217	44	0	0	0	0	2	0	1	1	1	hsa-miR-148a-3p	-0.65	-0.65	< 0.1
DCP2	ENST00000389063.2	decapping mRNA 2	155	4	0	3	1	1	0	1	0	0	hsa-miR-148b-3p	-0.65	-0.75	> 0.99	2007, 2009, 2011
MXD1	ENST00000264444.2	MAX dimerization protein 1	183	2	1	1	0	1	0	1	0	2	hsa-miR-148a-3p	-0.65	-0.91	0.94	2009, 2011
RAB34	ENST00000447716.1	RAB34, member RAS oncogene family	880	1	1	0	0	0	0	0	0	1	hsa-miR-148a-3p	-0.65	-0.65	0.38	2005, 2007, 2009, 2011
ITGA9	ENST00000264741.5	integrin, alpha 9	9	2	0	1	1	3	0	1	2	1	hsa-miR-148a-3p	-0.64	-0.64	0.98	2007, 2009, 2011
PRNP	ENST00000379440.4	prion protein	1136	1	1	0	0	1	0	0	1	1	hsa-miR-148a-3p	-0.64	-0.64	0.61	2009, 2011
SZRD1	ENST00000401089.3	SUZ RNA binding domain containing 1	137	3	0	3	0	1	0	1	0	0	hsa-miR-148a-3p	-0.64	-0.74	0.84	2007, 2009, 2011
HOMER1	ENST00000334082.6	homer homolog 1 (Drosophila)	394	2	1	1	0	0	0	0	0	0	hsa-miR-148a-3p	-0.64	-0.64	0.79	2011
ZNF33A	ENST00000469037.2	zinc finger protein 33A	39	0	0	0	0	4	1	2	1	1	hsa-miR-148a-3p	-0.63	-0.65	< 0.1
MRGPRX3	ENST00000396275.2	MAS-related GPR, member X3	5	0	0	0	0	1	1	0	0	0	hsa-miR-148a-3p	-0.63	-0.63	< 0.1
DDX6	ENST00000264018.4	DEAD (Asp-Glu-Ala-Asp) box helicase 6	11	1	0	1	0	1	0	1	0	1	hsa-miR-152-3p	-0.63	-0.75	0.54	2007, 2009, 2011
MMD	ENST00000262065.3	monocyte to macrophage differentiation-associated	558	1	1	0	0	0	0	0	0	0	hsa-miR-148a-3p	-0.63	-0.63	0.78	2005, 2007, 2009, 2011
MRAS	ENST00000289104.4	muscle RAS oncogene homolog	181	1	1	0	0	2	0	0	2	0	hsa-miR-148a-3p	-0.62	-0.83	0.84	2009, 2011
BARHL2	ENST00000370445.4	BarH-like homeobox 2	13	1	1	0	0	0	0	0	0	1	hsa-miR-148a-3p	-0.61	-0.61	0.83
OTX2	ENST00000339475.5	orthodenticle homeobox 2	5	1	1	0	0	1	0	0	1	0	hsa-miR-148a-3p	-0.61	-0.61	0.86	2005, 2007, 2009, 2011
EMG1	ENST00000261406.6	EMG1 N1-specific pseudouridine methyltransferase	5193	0	0	0	0	1	1	0	0	0	hsa-miR-148a-3p	-0.61	-0.62	< 0.1
ZDHHC7	ENST00000313732.4	zinc finger, DHHC-type containing 7	4068	2	2	0	0	0	0	0	0	0	hsa-miR-148a-3p	-0.6	-0.6	0.59	2005, 2007, 2009, 2011
PNRC2	ENST00000334351.7	proline-rich nuclear receptor coactivator 2	100	2	0	2	0	0	0	0	0	1	hsa-miR-148b-3p	-0.6	-0.6	0.58	2011
CCDC144A	ENST00000443444.2	coiled-coil domain containing 144A	5	1	1	0	0	2	0	0	2	0	hsa-miR-148a-3p	-0.6	-0.6	0.93
PIGA	ENST00000542278.1	phosphatidylinositol glycan anchor biosynthesis, class A	104	1	0	1	0	1	1	0	0	0	hsa-miR-152-3p	-0.6	-0.61	0.29	2011
MAFB	ENST00000373313.2	v-maf avian musculoaponeurotic fibrosarcoma oncogene homolog B	333	1	1	0	0	2	1	1	0	0	hsa-miR-148a-3p	-0.6	-0.64	0.86	2005, 2007, 2009, 2011
ST8SIA3	ENST00000324000.3	ST8 alpha-N-acetyl-neuraminide alpha-2,8-sialyltransferase 3	5	1	0	1	0	2	0	0	2	4	hsa-miR-152-3p	-0.59	-0.59	0.43	2005, 2007, 2011
WDR47	ENST00000400794.3	WD repeat domain 47	185	2	0	2	0	0	0	0	0	0	hsa-miR-152-3p	-0.59	-0.59	0.66	2009, 2011
VPS37A	ENST00000324849.4	vacuolar protein sorting 37 homolog A (S. cerevisiae)	339	0	0	0	0	2	1	1	0	0	hsa-miR-148a-3p	-0.59	-0.64	0.11
STX3	ENST00000535361.1	syntaxin 3	564	1	1	0	0	0	0	0	0	2	hsa-miR-148a-3p	-0.58	-0.64	0.72	2007, 2009, 2011
MMP10	ENST00000279441.4	matrix metallopeptidase 10 (stromelysin 2)	33	0	0	0	0	1	1	0	0	0	hsa-miR-148a-3p	-0.58	-0.58	< 0.1
RNF219	ENST00000282003.6	ring finger protein 219	680	1	1	0	0	0	0	0	0	1	hsa-miR-152-3p	-0.57	-0.57	0.88	2009, 2011
WDR20	ENST00000335263.5	WD repeat domain 20	288	1	1	0	0	0	0	0	0	0	hsa-miR-148a-3p	-0.57	-0.57	0.69	2005, 2007, 2009, 2011
PIK3IP1	ENST00000441972.1	phosphoinositide-3-kinase interacting protein 1	22	0	0	0	0	2	1	1	0	1	hsa-miR-148a-3p	-0.57	-0.57	< 0.1	2009, 2011
SNX3	ENST00000230085.8	sorting nexin 3	1843	1	1	0	0	0	0	0	0	0	hsa-miR-148a-3p	-0.57	-0.58	< 0.1
PTPRA	ENST00000216877.6	protein tyrosine phosphatase, receptor type, A	7517	1	0	0	1	1	0	1	0	0	hsa-miR-148b-3p	-0.57	-0.58	0.64
TNRC6A	ENST00000395799.3	trinucleotide repeat containing 6A	267	2	1	0	1	0	0	0	0	0	hsa-miR-148a-3p	-0.56	-0.56	0.93	2005, 2007, 2009, 2011
ATP4B	ENST00000335288.4	ATPase, H+/K+ exchanging, beta polypeptide	5	0	0	0	0	1	1	0	0	0	hsa-miR-148a-3p	-0.56	-0.56	< 0.1
AGO4	ENST00000373210.3	argonaute RISC catalytic component 4	96	1	1	0	0	1	0	1	0	3	hsa-miR-152-3p	-0.56	-0.57	0.67	2005, 2007, 2009, 2011
C15orf27	ENST00000388942.3	chromosome 15 open reading frame 27	17	1	1	0	0	0	0	0	0	1	hsa-miR-148a-3p	-0.56	-0.56	0.27	2005, 2007, 2009, 2011
UBAP2L	ENST00000343815.6	ubiquitin associated protein 2-like	3367	1	1	0	0	0	0	0	0	0	hsa-miR-148a-3p	-0.56	-0.56	0.43	2011
LYSMD2	ENST00000267838.3	LysM, putative peptidoglycan-binding, domain containing 2	307	1	1	0	0	0	0	0	0	0	hsa-miR-148a-3p	-0.55	-0.55	0.74	2009, 2011
TMEM187	ENST00000369982.4	transmembrane protein 187	528	0	0	0	0	1	1	0	0	0	hsa-miR-148a-3p	-0.55	-0.55	< 0.1
EOGT	ENST00000383701.3	EGF domain-specific O-linked N-acetylglucosamine (GlcNAc) transferase	302	1	1	0	0	0	0	0	0	0	hsa-miR-148a-3p	-0.55	-0.59	0.86	2009, 2011
MMP15	ENST00000219271.3	matrix metallopeptidase 15 (membrane-inserted)	605	1	1	0	0	2	0	1	1	1	hsa-miR-148a-3p	-0.55	-0.6	0.77	2005, 2007, 2009, 2011
ARRDC3	ENST00000265138.3	arrestin domain containing 3	1313	2	0	1	1	0	0	0	0	1	hsa-miR-148a-3p	-0.55	-0.55	0.85	2005, 2007, 2009, 2011
LALBA	ENST00000301046.2	lactalbumin, alpha-	5	0	0	0	0	1	1	0	0	0	hsa-miR-148a-3p	-0.54	-0.54	< 0.1
CTSA	ENST00000372484.3	cathepsin A	3915	1	1	0	0	0	0	0	0	0	hsa-miR-148a-3p	-0.54	-0.54	0.36	2009, 2011
USP48	ENST00000400301.1	ubiquitin specific peptidase 48	3036	1	1	0	0	0	0	0	0	0	hsa-miR-148a-3p	-0.54	-0.54	0.89	2005, 2007, 2009, 2011
CDC14A	ENST00000370125.2	cell division cycle 14A	123	1	1	0	0	0	0	0	0	1	hsa-miR-148a-3p	-0.54	-0.54	0.69	2009, 2011
DCTN3	ENST00000447983.2	dynactin 3 (p22)	1816	0	0	0	0	3	1	1	1	2	hsa-miR-148a-3p	-0.54	-0.54	0.2
ARFIP1	ENST00000451320.2	ADP-ribosylation factor interacting protein 1	275	1	1	0	0	0	0	0	0	1	hsa-miR-148a-3p	-0.53	-0.53	0.87	2007, 2009, 2011
PIGS	ENST00000395346.2	phosphatidylinositol glycan anchor biosynthesis, class S	1015	0	0	0	0	2	1	0	1	0	hsa-miR-148a-3p	-0.53	-0.53	0.18
HIST1H4E	ENST00000360441.4	histone cluster 1, H4e	18	0	0	0	0	1	1	0	0	0	hsa-miR-148a-3p	-0.53	-0.53	< 0.1
MTMR9	ENST00000221086.3	myotubularin related protein 9	400	3	0	3	0	0	0	0	0	0	hsa-miR-148a-3p	-0.53	-0.75	0.97	2009, 2011
KAT7	ENST00000259021.4	K(lysine) acetyltransferase 7	48	2	1	0	1	0	0	0	0	2	hsa-miR-148a-3p	-0.53	-0.58	0.88	2005, 2007, 2009, 2011
ZNF274	ENST00000326804.4	zinc finger protein 274	113	1	1	0	0	0	0	0	0	0	hsa-miR-148a-3p	-0.53	-0.53	0.56	2009, 2011
C2orf80	ENST00000341287.4	chromosome 2 open reading frame 80	5	0	0	0	0	1	1	0	0	0	hsa-miR-148a-3p	-0.53	-0.53	< 0.1
PPP1R10	ENST00000376511.2	protein phosphatase 1, regulatory subunit 10	893	2	1	1	0	0	0	0	0	0	hsa-miR-148a-3p	-0.53	-0.54	0.87	2011
BAI3	ENST00000370598.1	brain-specific angiogenesis inhibitor 3	5	1	1	0	0	0	0	0	0	0	hsa-miR-148a-3p	-0.52	-0.52	0.79	2009, 2011
ABCB7	ENST00000253577.3	ATP-binding cassette, sub-family B (MDR/TAP), member 7	77	1	1	0	0	0	0	0	0	1	hsa-miR-148a-3p	-0.52	-0.55	0.88	2005, 2007, 2009, 2011
MDM4	ENST00000391947.2	Mdm4 p53 binding protein homolog (mouse)	443	1	0	1	0	2	0	2	0	2	hsa-miR-148a-3p	-0.52	-0.58	0.56	2011
SLC12A7	ENST00000264930.5	solute carrier family 12 (potassium/chloride transporter), member 7	149	0	0	0	0	4	1	0	3	0	hsa-miR-148a-3p	-0.52	-0.52	0.25
SPRYD7	ENST00000361840.3	SPRY domain containing 7	863	1	0	1	0	0	0	0	0	0	hsa-miR-148a-3p	-0.52	-0.52	0.81	2009, 2011
LAMB2	ENST00000418109.1	laminin, beta 2 (laminin S)	13	0	0	0	0	1	1	0	0	1	hsa-miR-148a-3p	-0.52	-0.52	< 0.1
PPP6R1	ENST00000412770.2	protein phosphatase 6, regulatory subunit 1	292	1	1	0	0	0	0	0	0	0	hsa-miR-148a-3p	-0.51	-0.51	0.85	2007, 2009, 2011
C16orf91	ENST00000442039.2	chromosome 16 open reading frame 91	147	0	0	0	0	2	0	1	1	0	hsa-miR-148a-3p	-0.51	-0.51	ORF
C1GALT1	ENST00000223122.3	core 1 synthase, glycoprotein-N-acetylgalactosamine 3-beta-galactosyltransferase, 1	44	1	1	0	0	1	0	1	0	0	hsa-miR-148a-3p	-0.51	-0.6	0.88	2005, 2007, 2009, 2011
TMEM165	ENST00000381334.5	transmembrane protein 165	2603	0	0	0	0	2	0	0	2	0	hsa-miR-148a-3p	-0.51	-0.56	0.23
CCDC6	ENST00000263102.6	coiled-coil domain containing 6	193	1	1	0	0	0	0	0	0	0	hsa-miR-148a-3p	-0.51	-0.51	0.89	2009, 2011
CABP7	ENST00000216144.3	calcium binding protein 7	12	1	1	0	0	0	0	0	0	0	hsa-miR-148a-3p	-0.51	-0.51	0.81	2007, 2011
PARPBP	ENST00000378128.3	PARP1 binding protein	456	0	0	0	0	2	0	1	1	0	hsa-miR-148a-3p	-0.51	-0.51	< 0.1
EMP1	ENST00000256951.5	epithelial membrane protein 1	814	0	0	0	0	2	2	0	0	0	hsa-miR-148a-3p	-0.51	-0.51	< 0.1
PHAX	ENST00000297540.4	phosphorylated adaptor for RNA export	309	1	1	0	0	0	0	0	0	0	hsa-miR-148a-3p	-0.51	-0.64	0.87	2009, 2011
SNX27	ENST00000368843.3	sorting nexin family member 27	46	1	0	1	0	1	0	0	1	0	hsa-miR-148a-3p	-0.51	-0.51	0.91	2005, 2007, 2009, 2011
SOS1	ENST00000426016.1	son of sevenless homolog 1 (Drosophila)	189	1	1	0	0	1	0	0	1	1	hsa-miR-148b-3p	-0.51	-0.51	0.71	2011
