# Supplementary material for: MiR-148a Functions as a Tumor Suppressor by Targeting CCK-BR via Inactivating STAT3 and Akt in Human Gastric Cancer
Source: PLoS One. 2016 Aug 12;11(8):e0158961. doi: 10.1371/journal.pone.0158961 (PMC4982598; doi:10.1371/journal.pone.0158961)
Supplement: S4 Table — CCBKR, SFRS2IP, MITF, RPS6KA5, ATP6AP2, CGI-109, KIS, DKFZp566C0424, MEOX2, SYNJ1, INO80, TNRC6, SDFR1, ROBO1, PLAA, SNN, USP6, ARL10C, ELF5, MTF1 … … (XLSX) [file pone.0158961.s006.xlsx]

## Sheet: Sheet1
S4 Table. Putative target genes list from PicTar database
Rank	human Refseq Id	All miRNAs predicted to target the gene	PicTar score	microRNAs with Anchor sites	predicted sites for all microRNAs embedded in the UCSC genome browser	annotation
1	NM_176875	All miRNA predictions	14.45	hsa-miR-148a	Genome browser	Homo sapiens cholecystokinin B receptor (CCKBR), mRNA.
2	NM_004719	All miRNA predictions	8.37	hsa-miR-148a	Genome browser	Homo sapiens splicing factor, arginine/serine-rich 2, interacting protein (SFRS2IP), mRNA.
3	NM_006722	All miRNA predictions	8.18	hsa-miR-148a	Genome browser	Homo sapiens microphthalmia-associated transcription factor (MITF), transcript variant 3, mRNA.
4	NM_198177	All miRNA predictions	8.18	hsa-miR-148a	Genome browser	Homo sapiens microphthalmia-associated transcription factor (MITF), transcript variant 2, mRNA.
5	NM_198159	All miRNA predictions	8.18	hsa-miR-148a	Genome browser	Homo sapiens microphthalmia-associated transcription factor (MITF), transcript variant 1, mRNA.
6	NM_198178	All miRNA predictions	8.18	hsa-miR-148a	Genome browser	Homo sapiens microphthalmia-associated transcription factor (MITF), transcript variant 6, mRNA.
7	NM_000248	All miRNA predictions	8.18	hsa-miR-148a	Genome browser	Homo sapiens microphthalmia-associated transcription factor (MITF), transcript variant 4, mRNA.
8	NM_198158	All miRNA predictions	8.18	hsa-miR-148a	Genome browser	Homo sapiens microphthalmia-associated transcription factor (MITF), transcript variant 5, mRNA.
9	NM_004755	All miRNA predictions	7.98	hsa-miR-148a	Genome browser	Homo sapiens ribosomal protein S6 kinase, 90kDa, polypeptide 5 (RPS6KA5), transcript variant 1, mRNA.
10	NM_005765	All miRNA predictions	7.84	hsa-miR-148a	Genome browser	Homo sapiens ATPase, H+ transporting, lysosomal accessory protein 2 (ATP6AP2), mRNA.
11	NM_181836	All miRNA predictions	7.74	hsa-miR-148a	Genome browser	Homo sapiens CGI-109 protein (CGI-109), mRNA.
12	NM_175866	All miRNA predictions	7.64	hsa-miR-148a	Genome browser	Homo sapiens kinase interacting with leukemia-associated gene (stathmin) (KIS), mRNA.
13	NM_015609	All miRNA predictions	7.62	hsa-miR-148a	Genome browser	Homo sapiens putative MAPK activating protein PM20,PM21 (DKFZp566C0424), mRNA.
14	NM_005924	All miRNA predictions	7.51	hsa-miR-148a	Genome browser	Homo sapiens mesenchyme homeo box 2 (growth arrest-specific homeo box) (MEOX2), mRNA.
15	NM_003895	All miRNA predictions	7.49	hsa-miR-148a	Genome browser	Homo sapiens synaptojanin 1 (SYNJ1), transcript variant 1, mRNA.
16	NM_017553	All miRNA predictions	7.33	hsa-miR-148a	Genome browser	Homo sapiens homolog of yeast INO80 (INO80), transcript variant 1, mRNA.
17	NM_014494	All miRNA predictions	7.3	hsa-miR-148a	Genome browser	Homo sapiens trinucleotide repeat containing 6 (TNRC6), mRNA.
18	NM_012428	All miRNA predictions	7.08	hsa-miR-148a	Genome browser	Homo sapiens stromal cell derived factor receptor 1 (SDFR1), transcript variant beta, mRNA.
19	NM_017455	All miRNA predictions	7.08	hsa-miR-148a	Genome browser	Homo sapiens stromal cell derived factor receptor 1 (SDFR1), transcript variant alpha, mRNA.
20	NM_002941	All miRNA predictions	6.9	hsa-miR-148a	Genome browser	Homo sapiens roundabout, axon guidance receptor, homolog 1 (Drosophila) (ROBO1), transcript variant 1, mRNA.
21	NM_133631	All miRNA predictions	6.9	hsa-miR-148a	Genome browser	Homo sapiens roundabout, axon guidance receptor, homolog 1 (Drosophila) (ROBO1), transcript variant 2, mRNA.
22	NM_004253	All miRNA predictions	6.88	hsa-miR-148a	Genome browser	Homo sapiens phospholipase A2-activating protein (PLAA), mRNA.
23	NM_003498	All miRNA predictions	6.84	hsa-miR-148a	Genome browser	Homo sapiens stannin (SNN), mRNA.
24	NM_004505	All miRNA predictions	6.77	hsa-miR-148a	Genome browser	Homo sapiens ubiquitin specific protease 6 (Tre-2 oncogene) (USP6), mRNA.
25	NM_018184	All miRNA predictions	6.63	hsa-miR-148a	Genome browser	Homo sapiens ADP-ribosylation factor-like 10C (ARL10C), mRNA.
26	NM_198381	All miRNA predictions	6.62	hsa-miR-148a	Genome browser	Homo sapiens E74-like factor 5 (ets domain transcription factor) (ELF5), transcript variant 1, mRNA.
27	NM_001422	All miRNA predictions	6.62	hsa-miR-148a	Genome browser	Homo sapiens E74-like factor 5 (ets domain transcription factor) (ELF5), transcript variant 2, mRNA.
28	NM_005955	All miRNA predictions	6.6	hsa-miR-148a	Genome browser	Homo sapiens metal-regulatory transcription factor 1 (MTF1), mRNA.
29	NM_017629	All miRNA predictions	6.57	hsa-miR-148a	Genome browser	Homo sapiens eukaryotic translation initiation factor 2C, 4 (EIF2C4), mRNA.
30	NM_002714	All miRNA predictions	6.52	hsa-miR-148a	Genome browser	Homo sapiens protein phosphatase 1, regulatory subunit 10 (PPP1R10), mRNA.
31	NM_016538	All miRNA predictions	6.32	hsa-miR-148a	Genome browser	Homo sapiens sirtuin (silent mating type information regulation 2 homolog) 7 (S. cerevisiae) (SIRT7), mRNA.
32	NM_021809	All miRNA predictions	6.27	hsa-miR-148a	Genome browser	Homo sapiens TGFB-induced factor 2 (TALE family homeobox) (TGIF2), mRNA.
33	NM_178450	All miRNA predictions	6.26	hsa-miR-148a	Genome browser	Homo sapiens membrane-associated RING-CH protein III (MARCH-III), mRNA.
34	NM_022776	All miRNA predictions	6.15	hsa-miR-148a	Genome browser	Homo sapiens oxysterol binding protein-like 11 (OSBPL11), mRNA.
35	NM_020948	All miRNA predictions	6.1	hsa-miR-148a	Genome browser	Homo sapiens mesoderm induction early response 1 (MI-ER1), mRNA.
36	NM_001935	All miRNA predictions	5.95	hsa-miR-148a	Genome browser	Homo sapiens dipeptidylpeptidase 4 (CD26, adenosine deaminase complexing protein 2) (DPP4), mRNA.
37	NM_021728	All miRNA predictions	5.92	hsa-miR-148a	Genome browser	Homo sapiens orthodenticle homolog 2 (Drosophila) (OTX2), transcript variant 1, mRNA.
38	NM_172337	All miRNA predictions	5.92	hsa-miR-148a	Genome browser	Homo sapiens orthodenticle homolog 2 (Drosophila) (OTX2), transcript variant 2, mRNA.
39	NM_001400	All miRNA predictions	5.9	hsa-miR-148a	Genome browser	Homo sapiens endothelial differentiation, sphingolipid G-protein-coupled receptor, 1 (EDG1), mRNA.
40	NM_138346	All miRNA predictions	5.86	hsa-miR-148a	Genome browser	Homo sapiens hypothetical protein MGC33867 (MGC33867), mRNA.
41	NM_002205	All miRNA predictions	5.85	hsa-miR-148a	Genome browser	Homo sapiens integrin, alpha 5 (fibronectin receptor, alpha polypeptide) (ITGA5), mRNA.
42	NM_006472	All miRNA predictions	5.82	hsa-miR-148a	Genome browser	Homo sapiens thioredoxin interacting protein (TXNIP), mRNA.
43	NM_017740	All miRNA predictions	5.79	hsa-miR-148a	Genome browser	Homo sapiens zinc finger, DHHC domain containing 7 (ZDHHC7), mRNA.
44	NM_020801	All miRNA predictions	5.76	hsa-miR-148a	Genome browser	Homo sapiens arrestin domain containing 3 (ARRDC3), mRNA.
45	NM_016417	All miRNA predictions	5.75	hsa-miR-148a	Genome browser	Homo sapiens chromosome 14 open reading frame 87 (C14orf87), mRNA.
46	NM_020310	All miRNA predictions	5.55	hsa-miR-148a	Genome browser	Homo sapiens MAX binding protein (MNT), mRNA.
47	NM_015076	All miRNA predictions	5.5	hsa-miR-148a	Genome browser	Homo sapiens cyclin-dependent kinase (CDC2-like) 11 (CDK11), mRNA.
48	NM_020689	All miRNA predictions	5.47	hsa-miR-148a	Genome browser	Homo sapiens solute carrier family 24 (sodium/potassium/calcium exchanger), member 3 (SLC24A3), mRNA.
49	NM_004776	All miRNA predictions	5.45	hsa-miR-148a	Genome browser	Homo sapiens UDP-Gal:betaGlcNAc beta 1,4- galactosyltransferase, polypeptide 5 (B4GALT5), mRNA.
50	NM_004299	All miRNA predictions	5.31	hsa-miR-148a	Genome browser	Homo sapiens ATP-binding cassette, sub-family B (MDR/TAP), member 7 (ABCB7), nuclear gene encoding mitochondrial protein, mRNA.
51	NM_203301	All miRNA predictions	5.24	hsa-miR-148a	Genome browser	Homo sapiens F-box protein 33 (FBXO33), mRNA.
52	NM_032980	All miRNA predictions	5.23	hsa-miR-148a	Genome browser	Homo sapiens dystrobrevin, alpha (DTNA), transcript variant 6, mRNA.
53	NM_032975	All miRNA predictions	5.23	hsa-miR-148a	Genome browser	Homo sapiens dystrobrevin, alpha (DTNA), transcript variant 2, mRNA.
54	NM_001390	All miRNA predictions	5.23	hsa-miR-148a	Genome browser	Homo sapiens dystrobrevin, alpha (DTNA), transcript variant 1, mRNA.
55	NM_020524	All miRNA predictions	5.12	hsa-miR-148a	Genome browser	Homo sapiens pre-B-cell leukemia transcription factor interacting protein 1 (PBXIP1), mRNA.
56	NM_002214	All miRNA predictions	5.1	hsa-miR-148a	Genome browser	Homo sapiens integrin, beta 8 (ITGB8), mRNA.
57	NM_001430	All miRNA predictions	5.09	hsa-miR-148a	Genome browser	Homo sapiens endothelial PAS domain protein 1 (EPAS1), mRNA.
58	NM_030627	All miRNA predictions	5.06	hsa-miR-148a	Genome browser	Homo sapiens cytoplasmic polyadenylation element binding protein 4 (CPEB4), mRNA.
59	NM_173797	All miRNA predictions	5.04	hsa-miR-148a	Genome browser	Homo sapiens PAP associated domain containing 4 (PAPD4), mRNA.
60	NM_022893	All miRNA predictions	4.98	hsa-miR-148a	Genome browser	Homo sapiens B-cell CLL/lymphoma 11A (zinc finger protein) (BCL11A), transcript variant 1, mRNA.
61	NM_014901	All miRNA predictions	4.94	hsa-miR-148a	Genome browser	Homo sapiens ring finger protein 44 (RNF44), mRNA.
62	NM_033211	All miRNA predictions	4.92	hsa-miR-148a	Genome browser	Homo sapiens hypothetical gene supported by AF038182; BC009203 (LOC90355), mRNA.
63	NM_201624	All miRNA predictions	4.88	hsa-miR-148a	Genome browser	Homo sapiens ubiquitin specific protease 33 (USP33), transcript variant 2, mRNA.
64	NM_015017	All miRNA predictions	4.88	hsa-miR-148a	Genome browser	Homo sapiens ubiquitin specific protease 33 (USP33), transcript variant 1, mRNA.
65	NM_203394	All miRNA predictions	4.83	hsa-miR-148a	Genome browser	Homo sapiens E2F transcription factor 7 (E2F7), mRNA.
66	NM_015050	All miRNA predictions	4.83	hsa-miR-148a	Genome browser	Homo sapiens KIAA0082 (KIAA0082), mRNA.
67	NM_003625	All miRNA predictions	4.82	hsa-miR-148a	Genome browser	Homo sapiens protein tyrosine phosphatase, receptor type, f polypeptide (PTPRF), interacting protein (liprin), alpha 2 (PPFIA2), mRNA.
68	NM_019593	All miRNA predictions	4.8	hsa-miR-148a	Genome browser	Homo sapiens hypothetical protein KIAA1434 (KIAA1434), mRNA.
69	NM_015161	All miRNA predictions	4.78	hsa-miR-148a	Genome browser	Homo sapiens ADP-ribosylation factor-like 6 interacting protein (ARL6IP), mRNA.
70	NM_012199	All miRNA predictions	4.73	hsa-miR-148a	Genome browser	Homo sapiens eukaryotic translation initiation factor 2C, 1 (EIF2C1), mRNA.
71	NM_032039	All miRNA predictions	4.71	hsa-miR-148a	Genome browser	Homo sapiens hypothetical protein DKFZp761D0211 (DKFZP761D0211), mRNA.
72	NM_198859	All miRNA predictions	4.68	hsa-miR-148a	Genome browser	Homo sapiens prickle-like 2 (Drosophila) (PRICKLE2), mRNA.
73	NM_005430	All miRNA predictions	4.67	hsa-miR-148a	Genome browser	Homo sapiens wingless-type MMTV integration site family, member 1 (WNT1), mRNA.
74	NM_006628	All miRNA predictions	4.65	hsa-miR-148a	Genome browser	Homo sapiens cyclic AMP phosphoprotein, 19 kD (ARPP-19), mRNA.
75	NM_015678	All miRNA predictions	4.65	hsa-miR-148a	Genome browser	Homo sapiens neurobeachin (NBEA), mRNA.
76	NM_002207	All miRNA predictions	4.63	hsa-miR-148a	Genome browser	Homo sapiens integrin, alpha 9 (ITGA9), mRNA.
77	NM_001379	All miRNA predictions	4.62	hsa-miR-148a	Genome browser	Homo sapiens DNA (cytosine-5-)-methyltransferase 1 (DNMT1), mRNA.
78	NM_001358	All miRNA predictions	4.6	hsa-miR-148a	Genome browser	Homo sapiens DEAH (Asp-Glu-Ala-His) box polypeptide 15 (DHX15), mRNA.
79	NM_052878	All miRNA predictions	4.56	hsa-miR-148a	Genome browser	Homo sapiens chromosome 19 open reading frame 36 (C19orf36), mRNA.
80	NM_015271	All miRNA predictions	4.55	hsa-miR-148a	Genome browser	Homo sapiens tripartite motif-containing 2 (TRIM2), mRNA.
81	NM_005509	All miRNA predictions	4.52	hsa-miR-148a	Genome browser	Homo sapiens Dmx-like 1 (DMXL1), mRNA.
82	NM_005461	All miRNA predictions	4.49	hsa-miR-148a	Genome browser	Homo sapiens v-maf musculoaponeurotic fibrosarcoma oncogene homolog B (avian) (MAFB), mRNA.
83	NM_147190	All miRNA predictions	4.48	hsa-miR-148a	Genome browser	Homo sapiens LAG1 longevity assurance homolog 5 (S. cerevisiae) (LASS5), mRNA.
84	NM_020644	All miRNA predictions	4.48	hsa-miR-148a	Genome browser	Homo sapiens chromosome 11 open reading frame 15 (C11orf15), mRNA.
85	NM_030939	All miRNA predictions	4.47	hsa-miR-148a	Genome browser	Homo sapiens chromosome 6 open reading frame 62 (C6orf62), mRNA.
86	NM_013330	All miRNA predictions	4.47	hsa-miR-148a	Genome browser	Homo sapiens non-metastatic cells 7, protein expressed in (nucleoside-diphosphate kinase) (NME7), transcript variant 1, mRNA.
87	NM_005604	All miRNA predictions	4.47	hsa-miR-148a	Genome browser	Homo sapiens POU domain, class 3, transcription factor 2 (POU3F2), mRNA.
88	NM_145029	All miRNA predictions	4.45	hsa-miR-148a	Genome browser	Homo sapiens chromosome 6 open reading frame 136 (C6orf136), mRNA.
89	NM_197972	All miRNA predictions	4.45	hsa-miR-148a	Genome browser	Homo sapiens non-metastatic cells 7, protein expressed in (nucleoside-diphosphate kinase) (NME7), transcript variant 2, mRNA.
90	NM_020812	All miRNA predictions	4.44	hsa-miR-148a	Genome browser	Homo sapiens dedicator of cytokinesis 6 (DOCK6), mRNA.
91	NM_015853	All miRNA predictions	4.43	hsa-miR-148a	Genome browser	Homo sapiens ORF (LOC51035), mRNA.
92	NM_145055	All miRNA predictions	4.41	hsa-miR-148a	Genome browser	Homo sapiens chromosome 18 open reading frame 25 (C18orf25), mRNA.
93	NM_003299	All miRNA predictions	4.4	hsa-miR-148a	Genome browser	Homo sapiens tumor rejection antigen (gp96) 1 (TRA1), mRNA.
94	NM_080677	All miRNA predictions	4.35	hsa-miR-148a	Genome browser	Homo sapiens dynein light chain 2 (Dlc2), mRNA.
95	NM_020854	All miRNA predictions	4.33	hsa-miR-148a	Genome browser	Homo sapiens KIAA1468 (KIAA1468), mRNA.
96	NM_004227	All miRNA predictions	4.33	hsa-miR-148a	Genome browser	Homo sapiens pleckstrin homology, Sec7 and coiled-coil domains 3 (PSCD3), mRNA.
97	NM_138713	All miRNA predictions	4.32	hsa-miR-148a	Genome browser	Homo sapiens nuclear factor of activated T-cells 5, tonicity-responsive (NFAT5), transcript variant 2, mRNA.
98	NM_006599	All miRNA predictions	4.32	hsa-miR-148a	Genome browser	Homo sapiens nuclear factor of activated T-cells 5, tonicity-responsive (NFAT5), transcript variant 3, mRNA.
99	NM_138714	All miRNA predictions	4.32	hsa-miR-148a	Genome browser	Homo sapiens nuclear factor of activated T-cells 5, tonicity-responsive (NFAT5), transcript variant 1, mRNA.
100	NM_173214	All miRNA predictions	4.32	hsa-miR-148a	Genome browser	Homo sapiens nuclear factor of activated T-cells 5, tonicity-responsive (NFAT5), transcript variant 4, mRNA.
101	NM_194442	All miRNA predictions	4.29	hsa-miR-148a	Genome browser	Homo sapiens lamin B receptor (LBR), transcript variant 2, mRNA.
102	NM_002296	All miRNA predictions	4.29	hsa-miR-148a	Genome browser	Homo sapiens lamin B receptor (LBR), transcript variant 1, mRNA.
103	NM_014216	All miRNA predictions	4.28	hsa-miR-148a	Genome browser	Homo sapiens inositol 1,3,4-triphosphate 5/6 kinase (ITPK1), mRNA.
104	NM_198467	All miRNA predictions	4.25	hsa-miR-148a	Genome browser	Homo sapiens round spermatid basic protein 1-like (RSBN1L), mRNA.
105	NM_052925	All miRNA predictions	4.24	hsa-miR-148a	Genome browser	Homo sapiens leukocyte receptor cluster (LRC) member 8 (LENG8), mRNA.
106	NM_015879	All miRNA predictions	4.22	hsa-miR-148a	Genome browser	Homo sapiens sialyltransferase 8C (alpha2,3Galbeta1,4GlcNAcalpha 2,8-sialyltransferase) (SIAT8C), mRNA.
107	NM_006702	All miRNA predictions	4.22	hsa-miR-148a	Genome browser	Homo sapiens neuropathy target esterase (NTE), mRNA.
108	NM_016203	All miRNA predictions	4.22	hsa-miR-148a	Genome browser	Homo sapiens protein kinase, AMP-activated, gamma 2 non-catalytic subunit (PRKAG2), mRNA.
109	NM_032272	All miRNA predictions	4.21	hsa-miR-148a	Genome browser	Homo sapiens homolog of yeast MAF1 (MAF1), mRNA.
110	NM_172211	All miRNA predictions	4.2	hsa-miR-148a	Genome browser	Homo sapiens colony stimulating factor 1 (macrophage) (CSF1), transcript variant 3, mRNA.
111	NM_000757	All miRNA predictions	4.2	hsa-miR-148a	Genome browser	Homo sapiens colony stimulating factor 1 (macrophage) (CSF1), transcript variant 1, mRNA.
112	NM_147156	All miRNA predictions	4.19	hsa-miR-148a	Genome browser	Homo sapiens transmembrane protein 23 (TMEM23), mRNA.
113	NM_005313	All miRNA predictions	4.16	hsa-miR-148a	Genome browser	Homo sapiens glucose regulated protein, 58kDa (GRP58), mRNA.
114	NM_032470	All miRNA predictions	4.12	hsa-miR-148a	Genome browser	Homo sapiens tenascin XB (TNXB), transcript variant XB-S, mRNA.
115	NM_019105	All miRNA predictions	4.12	hsa-miR-148a	Genome browser	Homo sapiens tenascin XB (TNXB), transcript variant XB, mRNA.
116	NM_019590	All miRNA predictions	4.1	hsa-miR-148a	Genome browser	Homo sapiens KIAA1217 (KIAA1217), mRNA.
117	NM_021103	All miRNA predictions	4.09	hsa-miR-148a	Genome browser	Homo sapiens thymosin, beta 10 (TMSB10), mRNA.
118	NM_004514	All miRNA predictions	4.09	hsa-miR-148a	Genome browser	Homo sapiens forkhead box K2 (FOXK2), transcript variant 1, mRNA.
119	NM_014278	All miRNA predictions	4.07	hsa-miR-148a	Genome browser	Homo sapiens heat shock protein (hsp110 family) (APG-1), mRNA.
120	NM_003663	All miRNA predictions	4.01	hsa-miR-148a	Genome browser	Homo sapiens CGG triplet repeat binding protein 1 (CGGBP1), mRNA.
121	NM_148921	All miRNA predictions	4.01	hsa-miR-148a	Genome browser	Homo sapiens epsin 2 (EPN2), transcript variant 1, mRNA.
122	NM_014964	All miRNA predictions	4.01	hsa-miR-148a	Genome browser	Homo sapiens epsin 2 (EPN2), transcript variant 2, mRNA.
123	NM_175907	All miRNA predictions	4	hsa-miR-148a	Genome browser	Homo sapiens zinc binding alcohol dehydrogenase, domain containing 2 (ZADH2), mRNA.
124	NM_014655	All miRNA predictions	3.99	hsa-miR-148a	Genome browser	Homo sapiens KIAA0446 gene product (KIAA0446), mRNA.
125	NM_031267	All miRNA predictions	3.97	hsa-miR-148a	Genome browser	Homo sapiens cell division cycle 2-like 5 (cholinesterase-related cell division controller) (CDC2L5), transcript variant 2, mRNA.
126	NM_003718	All miRNA predictions	3.97	hsa-miR-148a	Genome browser	Homo sapiens cell division cycle 2-like 5 (cholinesterase-related cell division controller) (CDC2L5), transcript variant 1, mRNA.
127	NM_003356	All miRNA predictions	3.97	hsa-miR-148a	Genome browser	Homo sapiens uncoupling protein 3 (mitochondrial, proton carrier) (UCP3), nuclear gene encoding mitochondrial protein, transcript variant long, mRNA.
128	NM_181291	All miRNA predictions	3.94	hsa-miR-148a	Genome browser	Homo sapiens WD repeat domain 20 (WDR20), transcript variant 1, mRNA.
129	NM_001924	All miRNA predictions	3.94	hsa-miR-148a	Genome browser	Homo sapiens growth arrest and DNA-damage-inducible, alpha (GADD45A), mRNA.
130	NM_172198	All miRNA predictions	3.93	hsa-miR-148a	Genome browser	Homo sapiens potassium voltage-gated channel, Shal-related subfamily, member 3 (KCND3), transcript variant 2, mRNA.
131	NM_005329	All miRNA predictions	3.93	hsa-miR-148a	Genome browser	Homo sapiens hyaluronan synthase 3 (HAS3), transcript variant 1, mRNA.
132	NM_004980	All miRNA predictions	3.93	hsa-miR-148a	Genome browser	Homo sapiens potassium voltage-gated channel, Shal-related subfamily, member 3 (KCND3), transcript variant 1, mRNA.
133	NM_003672	All miRNA predictions	3.92	hsa-miR-148a	Genome browser	Homo sapiens CDC14 cell division cycle 14 homolog A (S. cerevisiae) (CDC14A), transcript variant 1, mRNA.
134	NM_005450	All miRNA predictions	3.91	hsa-miR-148a	Genome browser	Homo sapiens noggin (NOG), mRNA.
135	NM_153020	All miRNA predictions	3.91	hsa-miR-148a	Genome browser	Homo sapiens RNA binding motif protein 24 (RBM24), mRNA.
136	NM_003994	All miRNA predictions	3.9	hsa-miR-148a	Genome browser	Homo sapiens KIT ligand (KITLG), transcript variant a, mRNA.
137	NM_178123	All miRNA predictions	3.9	hsa-miR-148a	Genome browser	Homo sapiens SEC14 and spectrin domains 1 (SESTD1), mRNA.
138	NM_000899	All miRNA predictions	3.9	hsa-miR-148a	Genome browser	Homo sapiens KIT ligand (KITLG), transcript variant b, mRNA.
139	NM_004714	All miRNA predictions	3.89	hsa-miR-148a	Genome browser	Homo sapiens dual-specificity tyrosine-(Y)-phosphorylation regulated kinase 1B (DYRK1B), transcript variant a, mRNA.
140	NM_006484	All miRNA predictions	3.89	hsa-miR-148a	Genome browser	Homo sapiens dual-specificity tyrosine-(Y)-phosphorylation regulated kinase 1B (DYRK1B), transcript variant c, mRNA.
141	NM_006483	All miRNA predictions	3.89	hsa-miR-148a	Genome browser	Homo sapiens dual-specificity tyrosine-(Y)-phosphorylation regulated kinase 1B (DYRK1B), transcript variant b, mRNA.
142	NM_133333	All miRNA predictions	3.87	hsa-miR-148a	Genome browser	Homo sapiens Wolf-Hirschhorn syndrome candidate 1 (WHSC1), transcript variant 6, mRNA.
143	NM_182792	All miRNA predictions	3.87	hsa-miR-148a	Genome browser	n/a
144	NM_016489	All miRNA predictions	3.86	hsa-miR-148a	Genome browser	Homo sapiens 5'-nucleotidase, cytosolic III (NT5C3), mRNA.
145	NM_133332	All miRNA predictions	3.83	hsa-miR-148a	Genome browser	Homo sapiens Wolf-Hirschhorn syndrome candidate 1 (WHSC1), transcript variant 5, mRNA.
146	NM_021109	All miRNA predictions	3.82	hsa-miR-148a	Genome browser	Homo sapiens thymosin, beta 4, X-linked (TMSB4X), mRNA.
147	NM_181431	All miRNA predictions	3.82	hsa-miR-148a	Genome browser	Homo sapiens forkhead box K2 (FOXK2), transcript variant 3, mRNA.
148	NM_152748	All miRNA predictions	3.81	hsa-miR-148a	Genome browser	Homo sapiens hypothetical protein FLJ31340 (FLJ31340), mRNA.
149	NM_133370	All miRNA predictions	3.8	hsa-miR-148a	Genome browser	Homo sapiens splicing factor YT521-B (YT521), mRNA.
150	NM_006459	All miRNA predictions	3.8	hsa-miR-148a	Genome browser	Homo sapiens SPFH domain family, member 1 (SPFH1), mRNA.
151	NM_015455	All miRNA predictions	3.8	hsa-miR-148a	Genome browser	Homo sapiens carbon catabolite repression 4 protein (KIAA1194), mRNA.
152	NM_031934	All miRNA predictions	3.79	hsa-miR-148a	Genome browser	Homo sapiens RAB34, member RAS oncogene family (RAB34), mRNA.
153	NM_173043	All miRNA predictions	3.79	hsa-miR-148a	Genome browser	Homo sapiens interleukin 18 binding protein (IL18BP), transcript variant B, mRNA.
154	NM_181428	All miRNA predictions	3.79	hsa-miR-148a	Genome browser	n/a
155	NM_020156	All miRNA predictions	3.78	hsa-miR-148a	Genome browser	Homo sapiens core 1 UDP-galactose:N-acetylgalactosamine-alpha-R beta 1,3-galactosyltransferase (C1GALT1), mRNA.
156	NM_173042	All miRNA predictions	3.77	hsa-miR-148a	Genome browser	Homo sapiens interleukin 18 binding protein (IL18BP), transcript variant A, mRNA.
157	NM_138638	All miRNA predictions	3.75	hsa-miR-148a	Genome browser	Homo sapiens cofilin 2 (muscle) (CFL2), transcript variant 2, mRNA.
158	NM_012470	All miRNA predictions	3.75	hsa-miR-148a	Genome browser	Homo sapiens transportin 3 (TNPO3), mRNA.
159	NM_021914	All miRNA predictions	3.75	hsa-miR-148a	Genome browser	Homo sapiens cofilin 2 (muscle) (CFL2), transcript variant 1, mRNA.
160	NM_130437	All miRNA predictions	3.74	hsa-miR-148a	Genome browser	Homo sapiens dual-specificity tyrosine-(Y)-phosphorylation regulated kinase 1A (DYRK1A), transcript variant 4, mRNA.
161	NM_101395	All miRNA predictions	3.72	hsa-miR-148a	Genome browser	Homo sapiens dual-specificity tyrosine-(Y)-phosphorylation regulated kinase 1A (DYRK1A), transcript variant 3, mRNA.
162	NM_004641	All miRNA predictions	3.7	hsa-miR-148a	Genome browser	Homo sapiens myeloid/lymphoid or mixed-lineage leukemia (trithorax homolog, Drosophila); translocated to, 10 (MLLT10), mRNA.
163	NM_001746	All miRNA predictions	3.68	hsa-miR-148a	Genome browser	Homo sapiens calnexin (CANX), mRNA.
164	NM_006369	All miRNA predictions	3.68	hsa-miR-148a	Genome browser	Homo sapiens MUF1 protein (MUF1), mRNA.
165	NM_017944	All miRNA predictions	3.65	hsa-miR-148a	Genome browser	Homo sapiens ubiquitin specific protease 47 (USP47), mRNA.
166	NM_022977	All miRNA predictions	3.64	hsa-miR-148a	Genome browser	Homo sapiens acyl-CoA synthetase long-chain family member 4 (ACSL4), transcript variant 2, mRNA.
167	NM_004458	All miRNA predictions	3.64	hsa-miR-148a	Genome browser	Homo sapiens acyl-CoA synthetase long-chain family member 4 (ACSL4), transcript variant 1, mRNA.
168	NM_004893	All miRNA predictions	3.63	hsa-miR-148a	Genome browser	Homo sapiens H2A histone family, member Y (H2AFY), transcript variant 2, mRNA.
169	NM_015336	All miRNA predictions	3.63	hsa-miR-148a	Genome browser	Homo sapiens zinc finger, DHHC domain containing 17 (ZDHHC17), mRNA.
170	NM_138610	All miRNA predictions	3.63	hsa-miR-148a	Genome browser	Homo sapiens H2A histone family, member Y (H2AFY), transcript variant 3, mRNA.
171	NM_032320	All miRNA predictions	3.63	hsa-miR-148a	Genome browser	Homo sapiens K+ channel tetramerization protein (GMRP-1), mRNA.
172	NM_138609	All miRNA predictions	3.63	hsa-miR-148a	Genome browser	Homo sapiens H2A histone family, member Y (H2AFY), transcript variant 1, mRNA.
173	NM_133335	All miRNA predictions	3.62	hsa-miR-148a	Genome browser	Homo sapiens Wolf-Hirschhorn syndrome candidate 1 (WHSC1), transcript variant 3, mRNA.
174	NM_139275	All miRNA predictions	3.62	hsa-miR-148a	Genome browser	Homo sapiens A kinase (PRKA) anchor protein 1 (AKAP1), nuclear gene encoding mitochondrial protein, transcript variant 2, mRNA.
175	NM_133331	All miRNA predictions	3.62	hsa-miR-148a	Genome browser	Homo sapiens Wolf-Hirschhorn syndrome candidate 1 (WHSC1), transcript variant 2, mRNA.
176	NM_133330	All miRNA predictions	3.62	hsa-miR-148a	Genome browser	Homo sapiens Wolf-Hirschhorn syndrome candidate 1 (WHSC1), transcript variant 1, mRNA.
177	NM_030962	All miRNA predictions	3.62	hsa-miR-148a	Genome browser	Homo sapiens SET binding factor 2 (SBF2), mRNA.
178	NM_017742	All miRNA predictions	3.61	hsa-miR-148a	Genome browser	Homo sapiens zinc finger, CCHC domain containing 2 (ZCCHC2), mRNA.
179	NM_005699	All miRNA predictions	3.6	hsa-miR-148a	Genome browser	Homo sapiens interleukin 18 binding protein (IL18BP), transcript variant C, mRNA.
180	NM_194071	All miRNA predictions	3.59	hsa-miR-148a	Genome browser	Homo sapiens cAMP responsive element binding protein 3-like 2 (CREB3L2), mRNA.
181	NM_001004303	All miRNA predictions	3.57	hsa-miR-148a	Genome browser	Homo sapiens hypothetical protein LOC199920 (LOC199920), mRNA.
182	NM_015153	All miRNA predictions	3.55	hsa-miR-148a	Genome browser	Homo sapiens PHD finger protein 3 (PHF3), mRNA.
183	NM_130806	All miRNA predictions	3.54	hsa-miR-148a	Genome browser	Homo sapiens leucine-rich repeat-containing G protein-coupled receptor 8 (LGR8), mRNA.
184	NM_018571	All miRNA predictions	3.52	hsa-miR-148a	Genome browser	Homo sapiens amyotrophic lateral sclerosis 2 (juvenile) chromosome region, candidate 2 (ALS2CR2), mRNA.
185	NM_001844	All miRNA predictions	3.51	hsa-miR-148a	Genome browser	Homo sapiens collagen, type II, alpha 1 (primary osteoarthritis, spondyloepiphyseal dysplasia, congenital) (COL2A1), transcript variant 1, mRNA.
186	NM_033150	All miRNA predictions	3.51	hsa-miR-148a	Genome browser	Homo sapiens collagen, type II, alpha 1 (primary osteoarthritis, spondyloepiphyseal dysplasia, congenital) (COL2A1), transcript variant 2, mRNA.
187	NM_022485	All miRNA predictions	3.5	hsa-miR-148a	Genome browser	Homo sapiens hypothetical protein FLJ22405 (FLJ22405), mRNA.
188	NM_138633	All miRNA predictions	3.49	hsa-miR-148a	Genome browser	Homo sapiens A kinase (PRKA) anchor protein 7 (AKAP7), transcript variant beta, mRNA.
189	NM_002045	All miRNA predictions	3.49	hsa-miR-148a	Genome browser	Homo sapiens growth associated protein 43 (GAP43), mRNA.
190	NM_181430	All miRNA predictions	3.49	hsa-miR-148a	Genome browser	Homo sapiens forkhead box K2 (FOXK2), transcript variant 2, mRNA.
191	NM_004842	All miRNA predictions	3.49	hsa-miR-148a	Genome browser	Homo sapiens A kinase (PRKA) anchor protein 7 (AKAP7), transcript variant alpha, mRNA.
192	NM_004417	All miRNA predictions	3.49	hsa-miR-148a	Genome browser	Homo sapiens dual specificity phosphatase 1 (DUSP1), mRNA.
193	NM_016377	All miRNA predictions	3.49	hsa-miR-148a	Genome browser	Homo sapiens A kinase (PRKA) anchor protein 7 (AKAP7), transcript variant gamma, mRNA.
194	NM_170665	All miRNA predictions	3.48	hsa-miR-148a	Genome browser	Homo sapiens ATPase, Ca++ transporting, cardiac muscle, slow twitch 2 (ATP2A2), transcript variant 1, mRNA.
195	NM_001005408	All miRNA predictions	3.46	hsa-miR-148a	Genome browser	Homo sapiens KIAA1787 protein (KIAA1787), transcript variant 2, mRNA.
196	NM_032442	All miRNA predictions	3.46	hsa-miR-148a	Genome browser	Homo sapiens KIAA1787 protein (KIAA1787), transcript variant 1, mRNA.
197	NM_152716	All miRNA predictions	3.45	hsa-miR-148a	Genome browser	Homo sapiens hypothetical protein FLJ36874 (FLJ36874), mRNA.
198	NM_014919	All miRNA predictions	3.42	hsa-miR-148a	Genome browser	Homo sapiens Wolf-Hirschhorn syndrome candidate 1 (WHSC1), transcript variant 4, mRNA.
199	NM_020824	All miRNA predictions	3.41	hsa-miR-148a	Genome browser	Homo sapiens Rho GTPase activating protein 21 (ARHGAP21), mRNA.
200	NM_031477	All miRNA predictions	3.41	hsa-miR-148a	Genome browser	Homo sapiens yippee-like 3 (Drosophila) (YPEL3), mRNA.
201	NM_024663	All miRNA predictions	3.4	hsa-miR-148a	Genome browser	Homo sapiens aminopeptidase-like 1 (NPEPL1), mRNA.
202	NM_015981	All miRNA predictions	3.39	hsa-miR-148a	Genome browser	Homo sapiens calcium/calmodulin-dependent protein kinase (CaM kinase) II alpha (CAMK2A), transcript variant 1, mRNA.
203	NM_171825	All miRNA predictions	3.39	hsa-miR-148a	Genome browser	Homo sapiens calcium/calmodulin-dependent protein kinase (CaM kinase) II alpha (CAMK2A), transcript variant 2, mRNA.
204	NM_004504	All miRNA predictions	3.38	hsa-miR-148a	Genome browser	Homo sapiens HIV-1 Rev binding protein (HRB), mRNA.
205	NM_012082	All miRNA predictions	3.37	hsa-miR-148a	Genome browser	Homo sapiens zinc finger protein, multitype 2 (ZFPM2), mRNA.
206	NM_176880	All miRNA predictions	3.36	hsa-miR-148a	Genome browser	Homo sapiens TR4 orphan receptor associated protein TRA16 (TRA16), mRNA.
207	NM_016496	All miRNA predictions	3.33	hsa-miR-148a	Genome browser	Homo sapiens membrane-associated RING-CH protein II (MARCH-II), transcript variant 1, mRNA.
208	NM_001005416	All miRNA predictions	3.33	hsa-miR-148a	Genome browser	Homo sapiens membrane-associated RING-CH protein II (MARCH-II), transcript variant 3, mRNA.
209	NM_001005415	All miRNA predictions	3.33	hsa-miR-148a	Genome browser	Homo sapiens membrane-associated RING-CH protein II (MARCH-II), transcript variant 2, mRNA.
210	NM_152553	All miRNA predictions	3.33	hsa-miR-148a	Genome browser	Homo sapiens IBR domain containing 1 (IBRDC1), mRNA.
211	NM_002845	All miRNA predictions	3.33	hsa-miR-148a	Genome browser	Homo sapiens protein tyrosine phosphatase, receptor type, M (PTPRM), mRNA.
212	NM_020815	All miRNA predictions	3.31	hsa-miR-148a	Genome browser	Homo sapiens protocadherin 10 (PCDH10), transcript variant 2, mRNA.
213	NM_014810	All miRNA predictions	3.3	hsa-miR-148a	Genome browser	Homo sapiens centrosome-associated protein 350 (CAP350), mRNA.
214	NM_139072	All miRNA predictions	3.3	hsa-miR-148a	Genome browser	Homo sapiens delta-notch-like EGF repeat-containing transmembrane (DNER), mRNA.
215	NM_198270	All miRNA predictions	3.3	hsa-miR-148a	Genome browser	Homo sapiens Nance-Horan syndrome (congenital cataracts and dental anomalies) (NHS), mRNA.
216	NM_020655	All miRNA predictions	3.29	hsa-miR-148a	Genome browser	Homo sapiens junctophilin 3 (JPH3), mRNA.
217	NM_032998	All miRNA predictions	3.29	hsa-miR-148a	Genome browser	Homo sapiens death effector domain containing (DEDD), transcript variant 1, mRNA.
218	NM_170679	All miRNA predictions	3.29	hsa-miR-148a	Genome browser	Homo sapiens S-phase kinase-associated protein 1A (p19A) (SKP1A), transcript variant 2, mRNA.
219	NM_000125	All miRNA predictions	3.29	hsa-miR-148a	Genome browser	Homo sapiens estrogen receptor 1 (ESR1), mRNA.
220	NM_018011	All miRNA predictions	3.28	hsa-miR-148a	Genome browser	Homo sapiens hypothetical protein FLJ10154 (FLJ10154), mRNA.
221	NM_002193	All miRNA predictions	3.28	hsa-miR-148a	Genome browser	Homo sapiens inhibin, beta B (activin AB beta polypeptide) (INHBB), mRNA.
222	NM_014112	All miRNA predictions	3.27	hsa-miR-148a	Genome browser	Homo sapiens trichorhinophalangeal syndrome I (TRPS1), mRNA.
223	NM_004235	All miRNA predictions	3.27	hsa-miR-148a	Genome browser	Homo sapiens Kruppel-like factor 4 (gut) (KLF4), mRNA.
224	NM_019061	All miRNA predictions	3.25	hsa-miR-148a	Genome browser	Homo sapiens phosphatidylinositol-3-phosphate associated protein (PIP3AP), mRNA.
225	NM_182830	All miRNA predictions	3.24	hsa-miR-148a	Genome browser	Homo sapiens MAM domain containing 1 (MAMDC1), mRNA.
226	NM_206943	All miRNA predictions	3.23	hsa-miR-148a	Genome browser	Homo sapiens latent transforming growth factor beta binding protein 1 (LTBP1), transcript variant 1, mRNA.
227	NM_000627	All miRNA predictions	3.23	hsa-miR-148a	Genome browser	Homo sapiens latent transforming growth factor beta binding protein 1 (LTBP1), transcript variant 2, mRNA.
228	NM_018448	All miRNA predictions	3.21	hsa-miR-148a	Genome browser	Homo sapiens TBP-interacting protein (TIP120A), mRNA.
229	NM_032582	All miRNA predictions	3.2	hsa-miR-148a	Genome browser	Homo sapiens ubiquitin specific protease 32 (USP32), mRNA.
230	NM_001560	All miRNA predictions	3.2	hsa-miR-148a	Genome browser	Homo sapiens interleukin 13 receptor, alpha 1 (IL13RA1), mRNA.
231	NM_015898	All miRNA predictions	3.2	hsa-miR-148a	Genome browser	Homo sapiens zinc finger and BTB domain containing 7 (ZBTB7), mRNA.
232	NM_206835	All miRNA predictions	3.2	hsa-miR-148a	Genome browser	Homo sapiens TNF receptor-associated factor 7 (TRAF7), transcript variant 2, mRNA.
233	NM_001429	All miRNA predictions	3.16	hsa-miR-148a	Genome browser	Homo sapiens E1A binding protein p300 (EP300), mRNA.
234	NM_005502	All miRNA predictions	3.16	hsa-miR-148a	Genome browser	Homo sapiens ATP-binding cassette, sub-family A (ABC1), member 1 (ABCA1), mRNA.
235	NM_145809	All miRNA predictions	3.15	hsa-miR-148a	Genome browser	Homo sapiens TL132 protein (LOC220594), mRNA.
236	NM_019595	All miRNA predictions	3.14	hsa-miR-148a	Genome browser	Homo sapiens intersectin 2 (ITSN2), transcript variant 3, mRNA.
237	NM_025133	All miRNA predictions	3.13	hsa-miR-148a	Genome browser	Homo sapiens F-box protein 11 (FBXO11), transcript variant 1, mRNA.
238	NM_006277	All miRNA predictions	3.13	hsa-miR-148a	Genome browser	Homo sapiens intersectin 2 (ITSN2), transcript variant 1, mRNA.
239	NM_004768	All miRNA predictions	3.13	hsa-miR-148a	Genome browser	Homo sapiens splicing factor, arginine/serine-rich 11 (SFRS11), mRNA.
240	NM_017780	All miRNA predictions	3.12	hsa-miR-148a	Genome browser	Homo sapiens chromodomain helicase DNA binding protein 7 (CHD7), mRNA.
241	NM_152335	All miRNA predictions	3.08	hsa-miR-148a	Genome browser	Homo sapiens chromosome 15 open reading frame 27 (C15orf27), mRNA.
242	NM_033141	All miRNA predictions	3.08	hsa-miR-148a	Genome browser	Homo sapiens mitogen-activated protein kinase kinase kinase 9 (MAP3K9), mRNA.
243	NM_053002	All miRNA predictions	3.07	hsa-miR-148a	Genome browser	Homo sapiens TRALPUSH (TRALPUSH), mRNA.
244	NM_032236	All miRNA predictions	3.07	hsa-miR-148a	Genome browser	Homo sapiens ubiquitin specific protease 48 (USP48), mRNA.
245	NM_015049	All miRNA predictions	3.03	hsa-miR-148a	Genome browser	Homo sapiens amyotrophic lateral sclerosis 2 (juvenile) chromosome region, candidate 3 (ALS2CR3), mRNA.
246	NM_004064	All miRNA predictions	3.02	hsa-miR-148a	Genome browser	Homo sapiens cyclin-dependent kinase inhibitor 1B (p27, Kip1) (CDKN1B), mRNA.
247	NM_139244	All miRNA predictions	3.01	hsa-miR-148a	Genome browser	Homo sapiens syntaxin binding protein 5 (tomosyn) (STXBP5), mRNA.
248	NM_152264	All miRNA predictions	3.01	hsa-miR-148a	Genome browser	Homo sapiens solute carrier family 39 (zinc transporter), member 13 (SLC39A13), mRNA.
249	NM_198504	All miRNA predictions	3.01	hsa-miR-148a	Genome browser	Homo sapiens progestin and adipoQ receptor family member IX (PAQR9), mRNA.
250	NM_133336	All miRNA predictions	3.01	hsa-miR-148a	Genome browser	Homo sapiens Wolf-Hirschhorn syndrome candidate 1 (WHSC1), transcript variant 9, mRNA.
251	NM_021961	All miRNA predictions	3	hsa-miR-148a	Genome browser	Homo sapiens TEA domain family member 1 (SV40 transcriptional enhancer factor) (TEAD1), mRNA.
252	NM_006861	All miRNA predictions	3	hsa-miR-148a	Genome browser	Homo sapiens RAB35, member RAS oncogene family (RAB35), mRNA.
253	NM_006035	All miRNA predictions	3	hsa-miR-148a	Genome browser	Homo sapiens CDC42 binding protein kinase beta (DMPK-like) (CDC42BPB), mRNA.
254	NM_004634	All miRNA predictions	2.99	hsa-miR-148a	Genome browser	Homo sapiens bromodomain and PHD finger containing, 1 (BRPF1), transcript variant 2, mRNA.
255	NM_201591	All miRNA predictions	2.99	hsa-miR-148a	Genome browser	Homo sapiens glycoprotein M6A (GPM6A), transcript variant 2, mRNA.
256	NM_201592	All miRNA predictions	2.99	hsa-miR-148a	Genome browser	Homo sapiens glycoprotein M6A (GPM6A), transcript variant 3, mRNA.
257	NM_001003694	All miRNA predictions	2.99	hsa-miR-148a	Genome browser	Homo sapiens bromodomain and PHD finger containing, 1 (BRPF1), transcript variant 1, mRNA.
258	NM_005277	All miRNA predictions	2.99	hsa-miR-148a	Genome browser	Homo sapiens glycoprotein M6A (GPM6A), transcript variant 1, mRNA.
259	NM_006914	All miRNA predictions	2.97	hsa-miR-148a	Genome browser	Homo sapiens RAR-related orphan receptor B (RORB), mRNA.
260	NM_012211	All miRNA predictions	2.97	hsa-miR-148a	Genome browser	Homo sapiens integrin, alpha 11 (ITGA11), transcript variant 2, mRNA.
261	NM_005316	All miRNA predictions	2.96	hsa-miR-148a	Genome browser	Homo sapiens general transcription factor IIH, polypeptide 1 (62kD subunit) (GTF2H1), mRNA.
262	NM_175612	All miRNA predictions	2.94	hsa-miR-148a	Genome browser	Homo sapiens contactin 4 (CNTN4), transcript variant 2, mRNA.
263	NM_175607	All miRNA predictions	2.94	hsa-miR-148a	Genome browser	Homo sapiens contactin 4 (CNTN4), transcript variant 1, mRNA.
264	NM_003972	All miRNA predictions	2.94	hsa-miR-148a	Genome browser	Homo sapiens BTAF1 RNA polymerase II, B-TFIID transcription factor-associated, 170kDa (Mot1 homolog, S. cerevisiae) (BTAF1), mRNA.
265	NM_001004439	All miRNA predictions	2.94	hsa-miR-148a	Genome browser	Homo sapiens integrin, alpha 11 (ITGA11), transcript variant 1, mRNA.
266	NM_003488	All miRNA predictions	2.9	hsa-miR-148a	Genome browser	Homo sapiens A kinase (PRKA) anchor protein 1 (AKAP1), nuclear gene encoding mitochondrial protein, transcript variant 1, mRNA.
267	NM_001005366	All miRNA predictions	2.89	hsa-miR-148a	Genome browser	Homo sapiens F-box and leucine-rich repeat protein 10 (FBXL10), transcript variant 2, mRNA.
268	NM_003234	All miRNA predictions	2.88	hsa-miR-148a	Genome browser	Homo sapiens transferrin receptor (p90, CD71) (TFRC), mRNA.
269	NM_001584	All miRNA predictions	2.88	hsa-miR-148a	Genome browser	Homo sapiens chromosome 11 open reading frame 8 (C11orf8), mRNA.
270	NM_005342	All miRNA predictions	2.86	hsa-miR-148a	Genome browser	Homo sapiens high-mobility group box 3 (HMGB3), mRNA.
271	NM_152423	All miRNA predictions	2.85	hsa-miR-148a	Genome browser	Homo sapiens melanoma associated antigen (mutated) 1-like 1 (MUM1L1), mRNA.
272	NM_001105	All miRNA predictions	2.84	hsa-miR-148a	Genome browser	Homo sapiens activin A receptor, type I (ACVR1), mRNA.
273	NM_003236	All miRNA predictions	2.84	hsa-miR-148a	Genome browser	Homo sapiens transforming growth factor, alpha (TGFA), mRNA.
274	NM_177979	All miRNA predictions	2.83	hsa-miR-148a	Genome browser	Homo sapiens chordin (CHRD), transcript variant 3, mRNA.
275	NM_016603	All miRNA predictions	2.82	hsa-miR-148a	Genome browser	Homo sapiens chromosome 5 open reading frame 5 (C5orf5), mRNA.
276	NM_012329	All miRNA predictions	2.82	hsa-miR-148a	Genome browser	Homo sapiens monocyte to macrophage differentiation-associated (MMD), mRNA.
277	NM_032268	All miRNA predictions	2.82	hsa-miR-148a	Genome browser	Homo sapiens zinc and ring finger 1 (ZNRF1), mRNA.
278	NM_006421	All miRNA predictions	2.8	hsa-miR-148a	Genome browser	Homo sapiens ADP-ribosylation factor guanine nucleotide-exchange factor 1(brefeldin A-inhibited) (ARFGEF1), mRNA.
279	NM_016626	All miRNA predictions	2.79	hsa-miR-148a	Genome browser	Homo sapiens ring finger and KH domain containing 2 (RKHD2), mRNA.
280	NM_020536	All miRNA predictions	2.79	hsa-miR-148a	Genome browser	Homo sapiens CSRP2 binding protein (CSRP2BP), transcript variant 1, mRNA.
281	NM_019556	All miRNA predictions	2.79	hsa-miR-148a	Genome browser	Homo sapiens motile sperm domain containing 1 (MOSPD1), mRNA.
282	NM_003338	All miRNA predictions	2.79	hsa-miR-148a	Genome browser	Homo sapiens ubiquitin-conjugating enzyme E2D 1 (UBC4/5 homolog, yeast) (UBE2D1), mRNA.
283	NM_177926	All miRNA predictions	2.79	hsa-miR-148a	Genome browser	Homo sapiens CSRP2 binding protein (CSRP2BP), transcript variant 2, mRNA.
284	NM_007174	All miRNA predictions	2.78	hsa-miR-148a	Genome browser	Homo sapiens citron (rho-interacting, serine/threonine kinase 21) (CIT), mRNA.
285	NM_003394	All miRNA predictions	2.78	hsa-miR-148a	Genome browser	Homo sapiens wingless-type MMTV integration site family, member 10B (WNT10B), mRNA.
286	NM_022459	All miRNA predictions	2.76	hsa-miR-148a	Genome browser	Homo sapiens exportin 4 (XPO4), mRNA.
287	NM_057175	All miRNA predictions	2.75	hsa-miR-148a	Genome browser	Homo sapiens transcriptional coactivator tubedown-100 (TBDN100), transcript variant 1, mRNA.
288	NM_001304	All miRNA predictions	2.74	hsa-miR-148a	Genome browser	Homo sapiens carboxypeptidase D (CPD), mRNA.
289	NM_030576	All miRNA predictions	2.74	hsa-miR-148a	Genome browser	Homo sapiens hypothetical protein MGC10986 (MGC10986), mRNA.
290	NM_002480	All miRNA predictions	2.74	hsa-miR-148a	Genome browser	Homo sapiens protein phosphatase 1, regulatory (inhibitor) subunit 12A (PPP1R12A), mRNA.
291	NM_004050	All miRNA predictions	2.73	hsa-miR-148a	Genome browser	Homo sapiens BCL2-like 2 (BCL2L2), mRNA.
292	NM_178007	All miRNA predictions	2.73	hsa-miR-148a	Genome browser	Homo sapiens START domain containing 13 (STARD13), transcript variant beta, mRNA.
293	NM_178006	All miRNA predictions	2.73	hsa-miR-148a	Genome browser	Homo sapiens START domain containing 13 (STARD13), transcript variant alpha, mRNA.
294	NM_003185	All miRNA predictions	2.73	hsa-miR-148a	Genome browser	Homo sapiens TAF4 RNA polymerase II, TATA box binding protein (TBP)-associated factor, 135kDa (TAF4), mRNA.
295	NM_014916	All miRNA predictions	2.73	hsa-miR-148a	Genome browser	Homo sapiens lemur tyrosine kinase 2 (LMTK2), mRNA.
296	NM_052851	All miRNA predictions	2.73	hsa-miR-148a	Genome browser	Homo sapiens START domain containing 13 (STARD13), transcript variant gamma, mRNA.
297	NM_152556	All miRNA predictions	2.72	hsa-miR-148a	Genome browser	Homo sapiens hypothetical protein FLJ31818 (FLJ31818), mRNA.
298	NM_024841	All miRNA predictions	2.71	hsa-miR-148a	Genome browser	Homo sapiens hypothetical protein FLJ14213 (FLJ14213), mRNA.
299	NM_003885	All miRNA predictions	2.71	hsa-miR-148a	Genome browser	Homo sapiens cyclin-dependent kinase 5, regulatory subunit 1 (p35) (CDK5R1), mRNA.
300	NM_015234	All miRNA predictions	2.7	hsa-miR-148a	Genome browser	Homo sapiens G protein-coupled receptor 116 (GPR116), mRNA.
301	NM_212530	All miRNA predictions	2.68	hsa-miR-148a	Genome browser	Homo sapiens cell division cycle 25B (CDC25B), transcript variant 5, mRNA.
302	NM_021874	All miRNA predictions	2.68	hsa-miR-148a	Genome browser	Homo sapiens cell division cycle 25B (CDC25B), transcript variant 4, mRNA.
303	NM_001650	All miRNA predictions	2.68	hsa-miR-148a	Genome browser	Homo sapiens aquaporin 4 (AQP4), transcript variant a, mRNA.
304	NM_004028	All miRNA predictions	2.68	hsa-miR-148a	Genome browser	Homo sapiens aquaporin 4 (AQP4), transcript variant b, mRNA.
305	NM_021872	All miRNA predictions	2.68	hsa-miR-148a	Genome browser	Homo sapiens cell division cycle 25B (CDC25B), transcript variant 2, mRNA.
306	NM_004358	All miRNA predictions	2.68	hsa-miR-148a	Genome browser	Homo sapiens cell division cycle 25B (CDC25B), transcript variant 1, mRNA.
307	NM_021873	All miRNA predictions	2.68	hsa-miR-148a	Genome browser	Homo sapiens cell division cycle 25B (CDC25B), transcript variant 3, mRNA.
308	NM_032590	All miRNA predictions	2.68	hsa-miR-148a	Genome browser	Homo sapiens F-box and leucine-rich repeat protein 10 (FBXL10), transcript variant 1, mRNA.
309	NM_006930	All miRNA predictions	2.67	hsa-miR-148a	Genome browser	Homo sapiens S-phase kinase-associated protein 1A (p19A) (SKP1A), transcript variant 1, mRNA.
310	NM_024674	All miRNA predictions	2.67	hsa-miR-148a	Genome browser	Homo sapiens lin-28 homolog (C. elegans) (LIN28), mRNA.
311	NM_014820	All miRNA predictions	2.67	hsa-miR-148a	Genome browser	Homo sapiens translocase of outer mitochondrial membrane 70 homolog A (yeast) (TOMM70A), nuclear gene encoding mitochondrial protein, mRNA.
312	NM_001002909	All miRNA predictions	2.66	hsa-miR-148a	Genome browser	Homo sapiens KIAA0553 protein (KIAA0553), mRNA.
313	NM_033300	All miRNA predictions	2.66	hsa-miR-148a	Genome browser	Homo sapiens low density lipoprotein receptor-related protein 8, apolipoprotein e receptor (LRP8), transcript variant 2, mRNA.
314	NM_004631	All miRNA predictions	2.66	hsa-miR-148a	Genome browser	Homo sapiens low density lipoprotein receptor-related protein 8, apolipoprotein e receptor (LRP8), transcript variant 1, mRNA.
315	NM_014562	All miRNA predictions	2.65	hsa-miR-148a	Genome browser	Homo sapiens orthodenticle homolog 1 (Drosophila) (OTX1), mRNA.
316	NM_018948	All miRNA predictions	2.64	hsa-miR-148a	Genome browser	Homo sapiens mitogen-inducible gene 6 (MIG-6), mRNA.
317	NM_207371	All miRNA predictions	2.63	hsa-miR-148a	Genome browser	Homo sapiens FLJ45187 protein (FLJ45187), mRNA.
318	NM_016231	All miRNA predictions	2.61	hsa-miR-148a	Genome browser	Homo sapiens nemo like kinase (NLK), mRNA.
319	NM_006482	All miRNA predictions	2.6	hsa-miR-148a	Genome browser	Homo sapiens dual-specificity tyrosine-(Y)-phosphorylation regulated kinase 2 (DYRK2), transcript variant 2, mRNA.
320	NM_003583	All miRNA predictions	2.6	hsa-miR-148a	Genome browser	Homo sapiens dual-specificity tyrosine-(Y)-phosphorylation regulated kinase 2 (DYRK2), transcript variant 1, mRNA.
321	NM_198324	All miRNA predictions	2.58	hsa-miR-148a	Genome browser	Homo sapiens citrate synthase (CS), nuclear gene encoding mitochondrial protein, transcript variant 2, mRNA.
322	NM_004077	All miRNA predictions	2.58	hsa-miR-148a	Genome browser	Homo sapiens citrate synthase (CS), nuclear gene encoding mitochondrial protein, transcript variant 1, mRNA.
323	NM_199324	All miRNA predictions	2.58	hsa-miR-148a	Genome browser	Homo sapiens HIV-1 induced protein HIN-1 (HSHIN1), transcript variant 1, mRNA.
324	NM_006489	All miRNA predictions	2.57	hsa-miR-148a	Genome browser	Homo sapiens neuro-oncological ventral antigen 1 (NOVA1), transcript variant 2, mRNA.
325	NM_017849	All miRNA predictions	2.57	hsa-miR-148a	Genome browser	Homo sapiens hypothetical protein FLJ20507 (FLJ20507), mRNA.
326	NM_002515	All miRNA predictions	2.57	hsa-miR-148a	Genome browser	Homo sapiens neuro-oncological ventral antigen 1 (NOVA1), transcript variant 1, mRNA.
327	NM_199355	All miRNA predictions	2.56	hsa-miR-148a	Genome browser	Homo sapiens a disintegrin-like and metalloprotease (reprolysin type) with thrombospondin type 1 motif, 18 (ADAMTS18), transcript variant 1, mRNA.
328	NM_022658	All miRNA predictions	2.56	hsa-miR-148a	Genome browser	Homo sapiens homeo box C8 (HOXC8), mRNA.
329	NM_032837	All miRNA predictions	2.56	hsa-miR-148a	Genome browser	Homo sapiens hypothetical protein FLJ14775 (FLJ14775), mRNA.
330	NM_025134	All miRNA predictions	2.56	hsa-miR-148a	Genome browser	Homo sapiens chromodomain helicase DNA binding protein 9 (CHD9), mRNA.
331	NM_002265	All miRNA predictions	2.54	hsa-miR-148a	Genome browser	Homo sapiens karyopherin (importin) beta 1 (KPNB1), mRNA.
332	NM_020962	All miRNA predictions	2.54	hsa-miR-148a	Genome browser	Homo sapiens likely ortholog of mouse neighbor of Punc E11 (NOPE), mRNA.
333	NM_015045	All miRNA predictions	2.53	hsa-miR-148a	Genome browser	Homo sapiens KIAA0261 (KIAA0261), mRNA.
334	NM_006516	All miRNA predictions	2.53	hsa-miR-148a	Genome browser	Homo sapiens solute carrier family 2 (facilitated glucose transporter), member 1 (SLC2A1), mRNA.
335	NM_018121	All miRNA predictions	2.51	hsa-miR-148a	Genome browser	Homo sapiens chromosome 10 open reading frame 6 (C10orf6), mRNA.
336	NM_013449	All miRNA predictions	2.5	hsa-miR-148a	Genome browser	Homo sapiens bromodomain adjacent to zinc finger domain, 2A (BAZ2A), mRNA.
337	NM_015578	All miRNA predictions	2.5	hsa-miR-148a	Genome browser	Homo sapiens chromosome 19 open reading frame 13 (C19orf13), mRNA.
338	NM_004575	All miRNA predictions	2.48	hsa-miR-148a	Genome browser	Homo sapiens POU domain, class 4, transcription factor 2 (POU4F2), mRNA.
339	NM_006698	All miRNA predictions	2.48	hsa-miR-148a	Genome browser	Homo sapiens bladder cancer associated protein (BLCAP), mRNA.
340	NM_014800	All miRNA predictions	2.46	hsa-miR-148a	Genome browser	Homo sapiens engulfment and cell motility 1 (ced-12 homolog, C. elegans) (ELMO1), transcript variant 1, mRNA.
341	NM_004098	All miRNA predictions	2.46	hsa-miR-148a	Genome browser	Homo sapiens empty spiracles homolog 2 (Drosophila) (EMX2), mRNA.
342	NM_130442	All miRNA predictions	2.46	hsa-miR-148a	Genome browser	Homo sapiens engulfment and cell motility 1 (ced-12 homolog, C. elegans) (ELMO1), transcript variant 2, mRNA.
343	NM_020993	All miRNA predictions	2.46	hsa-miR-148a	Genome browser	Homo sapiens B-cell CLL/lymphoma 7A (BCL7A), mRNA.
344	NM_005147	All miRNA predictions	2.46	hsa-miR-148a	Genome browser	Homo sapiens DnaJ (Hsp40) homolog, subfamily A, member 3 (DNAJA3), mRNA.
345	NM_002612	All miRNA predictions	2.45	hsa-miR-148a	Genome browser	Homo sapiens pyruvate dehydrogenase kinase, isoenzyme 4 (PDK4), mRNA.
346	NM_003478	All miRNA predictions	2.42	hsa-miR-148a	Genome browser	Homo sapiens cullin 5 (CUL5), mRNA.
347	NM_177978	All miRNA predictions	2.39	hsa-miR-148a	Genome browser	Homo sapiens chordin (CHRD), transcript variant 2, mRNA.
348	NM_015303	All miRNA predictions	2.38	hsa-miR-148a	Genome browser	n/a
349	NM_006251	All miRNA predictions	2.38	hsa-miR-148a	Genome browser	Homo sapiens protein kinase, AMP-activated, alpha 1 catalytic subunit (PRKAA1), transcript variant 1, mRNA.
350	NM_206907	All miRNA predictions	2.38	hsa-miR-148a	Genome browser	Homo sapiens protein kinase, AMP-activated, alpha 1 catalytic subunit (PRKAA1), transcript variant 2, mRNA.
351	NM_030918	All miRNA predictions	2.37	hsa-miR-148a	Genome browser	Homo sapiens sorting nexin family member 27 (SNX27), mRNA.
352	NM_005639	All miRNA predictions	2.36	hsa-miR-148a	Genome browser	Homo sapiens synaptotagmin I (SYT1), mRNA.
353	NM_005109	All miRNA predictions	2.36	hsa-miR-148a	Genome browser	Homo sapiens oxidative-stress responsive 1 (OSR1), mRNA.
354	NM_003076	All miRNA predictions	2.35	hsa-miR-148a	Genome browser	Homo sapiens SWI/SNF related, matrix associated, actin dependent regulator of chromatin, subfamily d, member 1 (SMARCD1), transcript variant 1, mRNA.
355	NM_139071	All miRNA predictions	2.34	hsa-miR-148a	Genome browser	Homo sapiens SWI/SNF related, matrix associated, actin dependent regulator of chromatin, subfamily d, member 1 (SMARCD1), transcript variant 2, mRNA.
356	NM_001005210	All miRNA predictions	2.34	hsa-miR-148a	Genome browser	Homo sapiens FLJ45686 protein (FLJ45686), mRNA.
357	NM_152989	All miRNA predictions	2.33	hsa-miR-148a	Genome browser	Homo sapiens SRY (sex determining region Y)-box 5 (SOX5), transcript variant 2, mRNA.
358	NM_178010	All miRNA predictions	2.33	hsa-miR-148a	Genome browser	Homo sapiens SRY (sex determining region Y)-box 5 (SOX5), transcript variant 3, mRNA.
359	NM_006940	All miRNA predictions	2.33	hsa-miR-148a	Genome browser	Homo sapiens SRY (sex determining region Y)-box 5 (SOX5), transcript variant 1, mRNA.
360	NM_003404	All miRNA predictions	2.32	hsa-miR-148a	Genome browser	Homo sapiens tyrosine 3-monooxygenase/tryptophan 5-monooxygenase activation protein, beta polypeptide (YWHAB), transcript variant 1, mRNA.
361	NM_139323	All miRNA predictions	2.32	hsa-miR-148a	Genome browser	Homo sapiens tyrosine 3-monooxygenase/tryptophan 5-monooxygenase activation protein, beta polypeptide (YWHAB), transcript variant 2, mRNA.
362	NM_004758	All miRNA predictions	2.31	hsa-miR-148a	Genome browser	Homo sapiens benzodiazapine receptor (peripheral) associated protein 1 (BZRAP1), mRNA.
363	NM_205768	All miRNA predictions	2.3	hsa-miR-148a	Genome browser	Homo sapiens zinc finger protein 238 (ZNF238), transcript variant 1, mRNA.
364	NM_206876	All miRNA predictions	2.3	hsa-miR-148a	Genome browser	Homo sapiens protein phosphatase 1, catalytic subunit, beta isoform (PPP1CB), transcript variant 3, mRNA.
365	NM_006352	All miRNA predictions	2.3	hsa-miR-148a	Genome browser	Homo sapiens zinc finger protein 238 (ZNF238), transcript variant 2, mRNA.
366	NM_002709	All miRNA predictions	2.3	hsa-miR-148a	Genome browser	Homo sapiens protein phosphatase 1, catalytic subunit, beta isoform (PPP1CB), transcript variant 1, mRNA.
367	NM_003144	All miRNA predictions	2.3	hsa-miR-148a	Genome browser	Homo sapiens signal sequence receptor, alpha (translocon-associated protein alpha) (SSR1), mRNA.
368	NM_022780	All miRNA predictions	2.27	hsa-miR-148a	Genome browser	Homo sapiens hypothetical protein FLJ13910 (FLJ13910), mRNA.
369	NM_080417	All miRNA predictions	2.26	hsa-miR-148a	Genome browser	Homo sapiens peanut-like 2 (Drosophila) (PNUTL2), transcript variant 4, mRNA.
370	NM_199072	All miRNA predictions	2.25	hsa-miR-148a	Genome browser	Homo sapiens I-mfa domain-containing protein (HIC), mRNA.
371	NM_170768	All miRNA predictions	2.23	hsa-miR-148a	Genome browser	Homo sapiens zinc finger protein 91 homolog (mouse) (ZFP91), transcript variant 2, mRNA.
372	NM_004177	All miRNA predictions	2.22	hsa-miR-148a	Genome browser	Homo sapiens syntaxin 3A (STX3A), mRNA.
373	NM_020809	All miRNA predictions	2.21	hsa-miR-148a	Genome browser	Homo sapiens Rho GTPase activating protein 20 (ARHGAP20), mRNA.
374	NM_206877	All miRNA predictions	2.21	hsa-miR-148a	Genome browser	Homo sapiens protein phosphatase 1, catalytic subunit, beta isoform (PPP1CB), transcript variant 2, mRNA.
375	NM_006526	All miRNA predictions	2.21	hsa-miR-148a	Genome browser	Homo sapiens zinc finger protein 217 (ZNF217), mRNA.
376	NM_020211	All miRNA predictions	2.2	hsa-miR-148a	Genome browser	Homo sapiens RGM domain family, member A (RGMA), mRNA.
377	NM_015288	All miRNA predictions	2.2	hsa-miR-148a	Genome browser	Homo sapiens PHD finger protein 15 (PHF15), mRNA.
378	NM_015443	All miRNA predictions	2.19	hsa-miR-148a	Genome browser	Homo sapiens hypothetical protein LOC284058 (LOC284058), mRNA.
379	NM_006732	All miRNA predictions	2.18	hsa-miR-148a	Genome browser	Homo sapiens FBJ murine osteosarcoma viral oncogene homolog B (FOSB), mRNA.
380	NM_014786	All miRNA predictions	2.18	hsa-miR-148a	Genome browser	Homo sapiens Rho guanine nucleotide exchange factor (GEF) 17 (ARHGEF17), mRNA.
381	NM_019085	All miRNA predictions	2.15	hsa-miR-148a	Genome browser	Homo sapiens F-box and leucine-rich repeat protein 19 (FBXL19), mRNA.
382	NM_025187	All miRNA predictions	2.14	hsa-miR-148a	Genome browser	Homo sapiens lin-10 protein homolog (Lin10), mRNA.
383	NM_016235	All miRNA predictions	2.13	hsa-miR-148a	Genome browser	Homo sapiens G protein-coupled receptor, family C, group 5, member B (GPRC5B), mRNA.
384	NM_152470	All miRNA predictions	2.1	hsa-miR-148a	Genome browser	Homo sapiens chromosome 18 open reading frame 23 (C18orf23), mRNA.
385	NM_145113	All miRNA predictions	2.09	hsa-miR-148a	Genome browser	Homo sapiens MAX protein (MAX), transcript variant 3, mRNA.
386	NM_001148	All miRNA predictions	2.07	hsa-miR-148a	Genome browser	Homo sapiens ankyrin 2, neuronal (ANK2), transcript variant 1, mRNA.
387	NM_020977	All miRNA predictions	2.07	hsa-miR-148a	Genome browser	Homo sapiens ankyrin 2, neuronal (ANK2), transcript variant 2, mRNA.
388	NM_152322	All miRNA predictions	2.07	hsa-miR-148a	Genome browser	Homo sapiens BTB (POZ) domain containing 11 (BTBD11), mRNA.
389	NM_015170	All miRNA predictions	2.07	hsa-miR-148a	Genome browser	Homo sapiens sulfatase 1 (SULF1), mRNA.
390	NM_206853	All miRNA predictions	2.06	hsa-miR-148a	Genome browser	Homo sapiens quaking homolog, KH domain RNA binding (mouse) (QKI), transcript variant 2, mRNA.
391	NM_001001481	All miRNA predictions	2.05	hsa-miR-148a	Genome browser	Homo sapiens hypothetical protein FLJ11011 (FLJ11011), transcript variant 1, mRNA.
392	NM_018299	All miRNA predictions	2.05	hsa-miR-148a	Genome browser	Homo sapiens hypothetical protein FLJ11011 (FLJ11011), transcript variant 2, mRNA.
393	NM_001128	All miRNA predictions	2.04	hsa-miR-148a	Genome browser	Homo sapiens adaptor-related protein complex 1, gamma 1 subunit (AP1G1), mRNA.
394	NM_014962	All miRNA predictions	2.03	hsa-miR-148a	Genome browser	Homo sapiens BTB (POZ) domain containing 3 (BTBD3), transcript variant 1, mRNA.
395	NM_181443	All miRNA predictions	2.03	hsa-miR-148a	Genome browser	Homo sapiens BTB (POZ) domain containing 3 (BTBD3), transcript variant 2, mRNA.
396	NM_130436	All miRNA predictions	2.02	hsa-miR-148a	Genome browser	Homo sapiens dual-specificity tyrosine-(Y)-phosphorylation regulated kinase 1A (DYRK1A), transcript variant 2, mRNA.
397	NM_001396	All miRNA predictions	2.02	hsa-miR-148a	Genome browser	Homo sapiens dual-specificity tyrosine-(Y)-phosphorylation regulated kinase 1A (DYRK1A), transcript variant 1, mRNA.
398	NM_003873	All miRNA predictions	2.01	hsa-miR-148a	Genome browser	Homo sapiens neuropilin 1 (NRP1), mRNA.
399	NM_001949	All miRNA predictions	1.99	hsa-miR-148a	Genome browser	Homo sapiens E2F transcription factor 3 (E2F3), mRNA.
400	NM_001001557	All miRNA predictions	1.99	hsa-miR-148a	Genome browser	Homo sapiens growth differentiation factor 6 (GDF6), mRNA.
401	NM_020526	All miRNA predictions	1.99	hsa-miR-148a	Genome browser	Homo sapiens EPH receptor A8 (EPHA8), transcript variant 1, mRNA.
402	NM_001001482	All miRNA predictions	1.98	hsa-miR-148a	Genome browser	Homo sapiens hypothetical protein FLJ11011 (FLJ11011), transcript variant 3, mRNA.
403	NM_004898	All miRNA predictions	1.96	hsa-miR-148a	Genome browser	Homo sapiens clock homolog (mouse) (CLOCK), mRNA.
404	NM_194328	All miRNA predictions	1.95	hsa-miR-148a	Genome browser	Homo sapiens ring finger protein 38 (RNF38), transcript variant 2, mRNA.
405	NM_022781	All miRNA predictions	1.95	hsa-miR-148a	Genome browser	Homo sapiens ring finger protein 38 (RNF38), transcript variant 1, mRNA.
406	NM_194332	All miRNA predictions	1.95	hsa-miR-148a	Genome browser	Homo sapiens ring finger protein 38 (RNF38), transcript variant 6, mRNA.
407	NM_194329	All miRNA predictions	1.95	hsa-miR-148a	Genome browser	Homo sapiens ring finger protein 38 (RNF38), transcript variant 3, mRNA.
408	NM_194331	All miRNA predictions	1.95	hsa-miR-148a	Genome browser	Homo sapiens ring finger protein 38 (RNF38), transcript variant 4, mRNA.
409	NM_194330	All miRNA predictions	1.95	hsa-miR-148a	Genome browser	Homo sapiens ring finger protein 38 (RNF38), transcript variant 5, mRNA.
410	NM_014924	All miRNA predictions	1.91	hsa-miR-148a	Genome browser	Homo sapiens KIAA0831 (KIAA0831), mRNA.
411	NM_006788	All miRNA predictions	1.88	hsa-miR-148a	Genome browser	Homo sapiens ralA binding protein 1 (RALBP1), mRNA.
412	NM_213612	All miRNA predictions	1.86	hsa-miR-148a	Genome browser	Homo sapiens solute carrier family 25 (mitochondrial carrier; phosphate carrier), member 3 (SLC25A3), nuclear gene encoding mitochondrial protein, transcript variant 4, mRNA.
413	NM_004947	All miRNA predictions	1.85	hsa-miR-148a	Genome browser	Homo sapiens dedicator of cytokinesis 3 (DOCK3), mRNA.
414	NM_001438	All miRNA predictions	1.83	hsa-miR-148a	Genome browser	Homo sapiens estrogen-related receptor gamma (ESRRG), transcript variant 1, mRNA.
415	NM_206594	All miRNA predictions	1.83	hsa-miR-148a	Genome browser	Homo sapiens estrogen-related receptor gamma (ESRRG), transcript variant 2, mRNA.
416	NM_206595	All miRNA predictions	1.83	hsa-miR-148a	Genome browser	Homo sapiens estrogen-related receptor gamma (ESRRG), transcript variant 3, mRNA.
417	NM_015313	All miRNA predictions	1.82	hsa-miR-148a	Genome browser	Homo sapiens Rho guanine nucleotide exchange factor (GEF) 12 (ARHGEF12), mRNA.
418	NM_004992	All miRNA predictions	1.76	hsa-miR-148a	Genome browser	Homo sapiens methyl CpG binding protein 2 (Rett syndrome) (MECP2), mRNA.
419	NM_206854	All miRNA predictions	1.74	hsa-miR-148a	Genome browser	Homo sapiens quaking homolog, KH domain RNA binding (mouse) (QKI), transcript variant 3, mRNA.
420	NM_130438	All miRNA predictions	1.72	hsa-miR-148a	Genome browser	Homo sapiens dual-specificity tyrosine-(Y)-phosphorylation regulated kinase 1A (DYRK1A), transcript variant 5, mRNA.
421	NM_013261	All miRNA predictions	1.71	hsa-miR-148a	Genome browser	Homo sapiens peroxisome proliferative activated receptor, gamma, coactivator 1, alpha (PPARGC1A), mRNA.
422	NM_033224	All miRNA predictions	1.68	hsa-miR-148a	Genome browser	Homo sapiens purine-rich element binding protein B (PURB), mRNA.
423	NM_206855	All miRNA predictions	1.61	hsa-miR-148a	Genome browser	Homo sapiens quaking homolog, KH domain RNA binding (mouse) (QKI), transcript variant 4, mRNA.
424	NM_020546	All miRNA predictions	1.59	hsa-miR-148a	Genome browser	Homo sapiens adenylate cyclase 2 (brain) (ADCY2), mRNA.
425	NM_003629	All miRNA predictions	1.59	hsa-miR-148a	Genome browser	Homo sapiens phosphoinositide-3-kinase, regulatory subunit 3 (p55, gamma) (PIK3R3), mRNA.
426	NM_004093	All miRNA predictions	1.58	hsa-miR-148a	Genome browser	Homo sapiens ephrin-B2 (EFNB2), mRNA.
427	NM_021813	All miRNA predictions	1.5	hsa-miR-148a	Genome browser	Homo sapiens BTB and CNC homology 1, basic leucine zipper transcription factor 2 (BACH2), mRNA.
428	NM_198900	All miRNA predictions	1.42	hsa-miR-148a	Genome browser	Homo sapiens formin-like 3 (FMNL3), transcript variant 2, mRNA.
429	NM_175736	All miRNA predictions	1.42	hsa-miR-148a	Genome browser	Homo sapiens formin-like 3 (FMNL3), transcript variant 1, mRNA.
430	NM_014723	All miRNA predictions	1.35	hsa-miR-148a	Genome browser	Homo sapiens syntaphilin (SNPH), mRNA.
431	NM_001543	All miRNA predictions	1.33	hsa-miR-148a	Genome browser	Homo sapiens N-deacetylase/N-sulfotransferase (heparan glucosaminyl) 1 (NDST1), mRNA.
432	NM_014730	All miRNA predictions	1.29	hsa-miR-148a	Genome browser	Homo sapiens KIAA0152 gene product (KIAA0152), mRNA.
433	NM_000332	All miRNA predictions	1.25	hsa-miR-148a	Genome browser	Homo sapiens ataxin 1 (ATXN1), mRNA.
434	NM_005840	All miRNA predictions	1.04	hsa-miR-148a	Genome browser	Homo sapiens sprouty homolog 3 (Drosophila) (SPRY3), mRNA.
